# Supplementary material for: Molecular mechanisms of coronary artery disease risk at the PDGFD locus
Source: Nat Commun. 2023 Feb 15;14:847. doi: 10.1038/s41467-023-36518-9 (PMC9932166; doi:10.1038/s41467-023-36518-9)
Supplement: Supplementary file 4 — Supplementary Data 1 [file 41467_2023_36518_MOESM4_ESM.xlsx]

## Sheet: NEW0120_rs026-PD2-allmarkers
	Supplementary Table 1. Top 30 mouse cell cluster markers distinguishing each cluster (reference cluster) from the remaining clusters.
Cluster	Gene	p_val	avg_log2FC	pct.1	pct.2	p_val_adj	cluster	gene
SMC	Acta2	0	2.97368	1	0.76	0	0	Acta2
	Myh11	0	2.75437	0.999	0.393	0	0	Myh11
	Tagln	0	2.73042	1	0.704	0	0	Tagln
	Tpm2	0	2.70852	1	0.669	0	0	Tpm2
	Myl9	0	2.66708	1	0.567	0	0	Myl9
	Ppp1r14a	0	2.64251	0.998	0.385	0	0	Ppp1r14a
	Cnn1	0	2.50168	0.999	0.289	0	0	Cnn1
	Sost	0	2.33924	0.958	0.196	0	0	Sost
	Csrp2	0	2.30421	1	0.868	0	0	Csrp2
	Tpm1	0	2.29924	1	0.874	0	0	Tpm1
	Fbxl22	0	2.22214	0.948	0.207	0	0	Fbxl22
	Dstn	0	2.20361	1	0.983	0	0	Dstn
	Flna	0	2.16582	1	0.866	0	0	Flna
	Synpo2	0	2.15396	0.987	0.362	0	0	Synpo2
	Nov	0	2.13664	0.983	0.364	0	0	Nov
	Sh3bgr	0	2.11488	0.99	0.258	0	0	Sh3bgr
	Csrp1	0	2.10393	1	0.769	0	0	Csrp1
	Sparcl1	0	2.06809	0.869	0.284	0	0	Sparcl1
	Mylk	0	2.05666	0.998	0.436	0	0	Mylk
	Lmod1	0	2.0035	0.999	0.472	0	0	Lmod1
	Ramp1	0	1.99909	0.988	0.339	0	0	Ramp1
	Npnt	0	1.98376	0.991	0.359	0	0	Npnt
	Itga8	0	1.95764	0.999	0.424	0	0	Itga8
	Myl6	0	1.94904	1	1	0	0	Myl6
	Hspb1	0	1.93038	0.999	0.836	0	0	Hspb1
	Tnnt2	0	1.92926	0.491	0.125	0	0	Tnnt2
	Filip1l	0	1.91897	0.997	0.73	0	0	Filip1l
	Rock1	0	1.80491	0.999	0.91	0	0	Rock1
	Des	0	1.79781	0.335	0.088	0	0	Des
	Ptprz1	0	1.79018	0.787	0.133	0	0	Ptprz1
FMC	Vcam1	0	2.54058	0.95	0.548	0	1	Vcam1
	Timp1	0	2.28722	0.925	0.551	0	1	Timp1
	Sncg	0	1.97943	0.82	0.309	0	1	Sncg
	Mgp	0	1.66365	0.999	0.987	0	1	Mgp
	Lum	0	1.61833	0.899	0.618	0	1	Lum
	Fn1	0	1.61799	0.968	0.82	0	1	Fn1
	Itih41	0	1.6144	0.679	0.429	0	1	Itih4
	Lcn2	0	1.6102	0.615	0.238	0	1	Lcn2
	Mt2	0	1.56832	0.86	0.647	0	1	Mt2
	Mt1	0	1.4962	0.974	0.94	0	1	Mt1
	Serpina3n	0	1.40462	0.717	0.355	0	1	Serpina3n
	Alcam	0	1.38953	0.865	0.568	0	1	Alcam
	Crlf1	0	1.35273	0.618	0.216	0	1	Crlf1
	1110008P14Rik	0	1.34879	0.904	0.62	0	1	1110008P14Rik
	Tm4sf1	0	1.29146	0.998	0.931	0	1	Tm4sf1
	Wisp2	0	1.25974	0.669	0.397	0	1	Wisp2
	Nupr1	0	1.25066	0.997	0.954	0	1	Nupr1
	Sfrp2	0	1.24907	0.71	0.457	0	1	Sfrp2
	Slurp1	0	1.22593	0.121	0.03	0	1	Slurp1
	Lox	0	1.17936	0.876	0.6	0	1	Lox
	Ltbp2	0	1.17771	0.73	0.449	0	1	Ltbp2
	Tnfrsf11b	0	1.16714	0.674	0.304	0	1	Tnfrsf11b
	Cx3cl1	0	1.14556	0.721	0.245	0	1	Cx3cl1
	Clu	0	1.1427	0.99	0.857	0	1	Clu
	S100a4	0	1.09168	0.936	0.74	0	1	S100a4
	Col3a1	0	1.06767	0.995	0.93	0	1	Col3a1
	Pi15	0	1.0655	0.861	0.587	0	1	Pi15
	tdTomato1	0	1.04409	0.97	0.812	0	1	tdTomato
	Col6a3	0	1.03235	0.859	0.704	0	1	Col6a3
	Cdo1	0	1.00065	0.797	0.466	0	1	Cdo1
Fblst-1	Clec3b	0	3.91002	0.741	0.044	0	2	Clec3b
	Pi16	0	3.89469	0.829	0.096	0	2	Pi16
	Cygb	0	3.75755	0.936	0.118	0	2	Cygb
	Serping1	0	3.26971	0.988	0.718	0	2	Serping1
	Igfbp4	0	3.09998	0.983	0.558	0	2	Igfbp4
	Serpinf1	0	3.00745	0.938	0.201	0	2	Serpinf1
	C3	0	2.9816	0.813	0.343	0	2	C3
	Abca8a	0	2.92737	0.828	0.051	0	2	Abca8a
	Fbln1	0	2.9025	0.968	0.323	0	2	Fbln1
	Gsn	0	2.90202	0.999	0.971	0	2	Gsn
	Dpep1	0	2.83687	0.66	0.014	0	2	Dpep1
	Gpx3	0	2.72559	0.671	0.097	0	2	Gpx3
	Dpt	0	2.6473	0.972	0.183	0	2	Dpt
	Smoc2	0	2.56175	0.702	0.173	0	2	Smoc2
	Entpd2	0	2.50169	0.866	0.151	0	2	Entpd2
	Ly6a	0	2.39465	0.83	0.266	0	2	Ly6a
	Pcolce	0	2.32186	0.944	0.423	0	2	Pcolce
	Bicc1	0	2.3205	0.941	0.21	0	2	Bicc1
	Igfbp5	0	2.27684	0.567	0.158	0	2	Igfbp5
	Pdgfra	0	2.23582	0.932	0.203	0	2	Pdgfra
	Cpxm1	0	2.16132	0.775	0.105	0	2	Cpxm1
	Il33	0	2.15113	0.729	0.09	0	2	Il33
	Rnase4	0	2.09096	0.986	0.646	0	2	Rnase4
	Cd34	0	2.05947	0.935	0.303	0	2	Cd34
	Apod	0	2.05624	0.457	0.021	0	2	Apod
	Svep1	0	2.00403	0.574	0.012	0	2	Svep1
	Hsd11b1	0	1.99088	0.545	0.046	0	2	Hsd11b1
	Igfbp6	0	1.96159	0.506	0.063	0	2	Igfbp6
	Col14a1	0	1.93628	0.906	0.533	0	2	Col14a1
	Scara5	0	1.93484	0.533	0.03	0	2	Scara5
Macro-1	Lyz2	0	6.76994	0.956	0.11	0	3	Lyz2
	Cd74	0	6.38337	0.916	0.171	0	3	Cd74
	Cxcl2	0	6.25289	0.823	0.096	0	3	Cxcl2
	C1qb	0	6.04054	0.877	0.067	0	3	C1qb
	C1qa	0	6.01432	0.855	0.057	0	3	C1qa
	H2-Aa	0	5.6124	0.755	0.107	0	3	H2-Aa
	H2-Eb1	0	5.60954	0.746	0.12	0	3	H2-Eb1
	Ccl4	0	5.56391	0.682	0.023	0	3	Ccl4
	Ctss	0	5.48711	0.999	0.035	0	3	Ctss
	C1qc	0	5.47614	0.854	0.038	0	3	C1qc
	H2-Ab1	0	5.45178	0.803	0.15	0	3	H2-Ab1
	Fcer1g	0	5.15351	0.995	0.03	0	3	Fcer1g
	Tyrobp	0	5.06647	1	0.032	0	3	Tyrobp
	Ccl8	0	4.98928	0.388	0.056	0	3	Ccl8
	Wfdc17	0	4.79572	0.96	0.035	0	3	Wfdc17
	Ccl6	0	4.31678	0.781	0.023	0	3	Ccl6
	Cd52	0	4.29981	0.955	0.02	0	3	Cd52
	Cd14	0	4.19549	0.92	0.08	0	3	Cd14
	Laptm5	0	4.04705	0.999	0.018	0	3	Laptm5
	Ms4a7	0	4.01155	0.819	0.014	0	3	Ms4a7
	Il1b	0	3.98486	0.465	0.009	0	3	Il1b
	Ccl3	0	3.85624	0.677	0.011	0	3	Ccl3
	Pf4	0	3.83073	0.571	0.024	0	3	Pf4
	Retnla	0	3.78674	0.171	0.014	0	3	Retnla
	Lgals3	0	3.65606	0.949	0.445	0	3	Lgals3
	Mrc1	0	3.62723	0.632	0.011	0	3	Mrc1
	Lcp1	0	3.60892	0.99	0.015	0	3	Lcp1
	Rgs1	0	3.60281	0.717	0.011	0	3	Rgs1
	Srgn	0	3.59048	0.991	0.158	0	3	Srgn
	Ccl2	0	3.55195	0.724	0.092	0	3	Ccl2
CMC	Ibsp	0	7.40317	0.618	0.095	0	4	Ibsp
	Col2a1	0	6.88483	0.709	0.106	0	4	Col2a1
	Spp11	0	4.80787	0.981	0.393	0	4	Spp1
	1500015O10Rik	0	4.11598	0.99	0.391	0	4	1500015O10Rik
	Chad	0	3.95168	0.48	0.041	0	4	Chad
	Acan	0	3.82386	0.922	0.167	0	4	Acan
	3110079O15Rik	0	3.75294	0.309	0.034	0	4	3110079O15Rik
	Comp	0	3.5062	0.695	0.203	0	4	Comp
	Cytl1	0	3.37961	0.737	0.219	0	4	Cytl1
	Sparc	0	3.36204	1	0.963	0	4	Sparc
	Crispld1	0	3.25364	0.956	0.33	0	4	Crispld1
	Col1a12	0	3.24018	0.975	0.912	0	4	Col1a1
	Fmod	0	3.2249	0.874	0.15	0	4	Fmod
	Hp1	0	3.02367	0.579	0.101	0	4	Hp
	Hapln1	0	3.02285	0.53	0.061	0	4	Hapln1
	Chil1	0	3.00126	0.258	0.051	0	4	Chil1
	Col11a2	0	2.99202	0.636	0.032	0	4	Col11a2
	Omd	0	2.88963	0.57	0.242	0	4	Omd
	Cst31	0	2.87851	1	1	0	4	Cst3
	Tnfrsf11b1	0	2.79685	0.928	0.328	0	4	Tnfrsf11b
	Pth1r	0	2.76065	0.804	0.31	0	4	Pth1r
	Col1a21	0	2.74198	1	0.935	0	4	Col1a2
	Col9a3	0	2.73689	0.543	0.028	0	4	Col9a3
	Col11a1	0	2.71145	0.259	0.02	0	4	Col11a1
	Alpl	0	2.68938	0.306	0.091	0	4	Alpl
	Fn11	0	2.67437	1	0.835	0	4	Fn1
	Pcolce21	0	2.61156	0.892	0.477	0	4	Pcolce2
	Rarres11	0	2.60939	0.916	0.209	0	4	Rarres1
	Col10a1	0	2.60935	0.199	0.01	0	4	Col10a1
	Col27a1	0	2.54856	0.813	0.21	0	4	Col27a1
Fblst-2	Itih51	0	3.17896	0.824	0.156	0	5	Itih5
	Wif11	0	3.10961	0.83	0.408	0	5	Wif1
	Tbx20	0	2.86934	0.906	0.231	0	5	Tbx20
	Ptn	0	2.7718	0.825	0.103	0	5	Ptn
	Coch	0	2.64497	0.279	0.019	0	5	Coch
	Chil11	0	2.56251	0.292	0.05	0	5	Chil1
	Thbs12	0	2.5471	0.904	0.248	0	5	Thbs1
	Comp1	0	2.53272	0.547	0.216	0	5	Comp
	Trf1	0	2.52354	0.855	0.211	0	5	Trf
	Aldh1a11	0	2.4716	0.911	0.133	0	5	Aldh1a1
	Fxyd61	0	2.43923	0.959	0.248	0	5	Fxyd6
	Meox11	0	2.41657	0.725	0.075	0	5	Meox1
	Dpt1	0	2.41495	0.965	0.273	0	5	Dpt
	Angptl71	0	2.39107	0.288	0.047	0	5	Angptl7
	Npy	0	2.2801	0.274	0.008	0	5	Npy
	Vcan1	0	2.21522	0.866	0.575	0	5	Vcan
	Dkk31	0	2.21518	0.996	0.774	0	5	Dkk3
	Prg42	0	2.18968	0.718	0.262	0	5	Prg4
	Ccdc802	0	2.02578	0.999	0.858	0	5	Ccdc80
	Prelp2	0	2.00192	0.99	0.804	0	5	Prelp
	1500015O10Rik1	0	1.97787	0.912	0.401	0	5	1500015O10Rik
	Dcn2	0	1.94101	1	0.791	0	5	Dcn
	Dbi1	0	1.92177	0.994	0.981	0	5	Dbi
	Igf12	0	1.88578	0.793	0.244	0	5	Igf1
	Prss35	0	1.8815	0.458	0.007	0	5	Prss35
	Bok1	0	1.85118	0.743	0.283	0	5	Bok
	Gsn1	0	1.77941	0.998	0.974	0	5	Gsn
	Olfml31	0	1.74912	0.932	0.258	0	5	Olfml3
	Fmod1	0	1.69434	0.579	0.174	0	5	Fmod
	Gpm6b2	0	1.6675	0.894	0.198	0	5	Gpm6b
Pericyte	Rgs5	0	4.1947	0.972	0.287	0	6	Rgs5
	Sfrp22	0	2.29808	0.862	0.484	0	6	Sfrp2
	Lamc31	0	1.68094	0.816	0.236	0	6	Lamc3
	2210407C18Rik2	0	1.68077	0.695	0.276	0	6	2210407C18Rik
	Prss121	0	1.55391	0.559	0.086	0	6	Prss12
	Lrrc17	0	1.54702	0.839	0.451	0	6	Lrrc17
	Ncam11	0	1.53475	0.993	0.672	0	6	Ncam1
	Ltbp11	0	1.52279	0.996	0.787	0	6	Ltbp1
	Sema3c1	0	1.47726	0.908	0.43	0	6	Sema3c
	Adamtsl11	0	1.46953	0.613	0.065	0	6	Adamtsl1
	Phactr1	0	1.40656	0.871	0.429	0	6	Phactr1
	Osr11	0	1.40382	0.903	0.56	0	6	Osr1
	Sost1	0	1.39398	0.883	0.457	0	6	Sost
	Htra11	0	1.36414	0.996	0.895	0	6	Htra1
	Prrx21	0	1.35931	0.797	0.265	0	6	Prrx2
	Mfap51	0	1.32957	0.96	0.676	0	6	Mfap5
	Itga81	0	1.32555	0.99	0.619	0	6	Itga8
	Nudt42	0	1.31791	0.999	0.883	0	6	Nudt4
	Uaca	0	1.30884	0.794	0.342	0	6	Uaca
	Eln2	0	1.30692	0.988	0.792	0	6	Eln
	Gm267711	0	1.30564	0.576	0.181	0	6	Gm26771
	Pde5a1	0	1.2001	0.945	0.578	0	6	Pde5a
	Smoc12	0	1.19953	0.929	0.58	0	6	Smoc1
	Gxylt21	0	1.19446	0.899	0.663	0	6	Gxylt2
	Fbln51	0	1.18026	0.996	0.886	0	6	Fbln5
	Sod31	0	1.09681	0.999	0.884	0	6	Sod3
	Gpc31	0	1.05435	0.509	0.157	0	6	Gpc3
	Pcp4l11	0	1.03963	0.82	0.409	0	6	Pcp4l1
	Fez11	0	1.02921	0.856	0.476	0	6	Fez1
	Itga91	0	1.02511	0.956	0.653	0	6	Itga9
Endo-1	Ctla2a	0	5.33396	0.959	0.047	0	7	Ctla2a
	Pecam1	0	4.47231	0.996	0.251	0	7	Pecam1
	Vwf	0	4.45752	0.849	0.023	0	7	Vwf
	Ptprb1	0	4.01903	0.977	0.101	0	7	Ptprb
	Emcn	0	3.8511	0.855	0.016	0	7	Emcn
	Ece1	0	3.63152	0.988	0.467	0	7	Ece1
	Egfl7	0	3.6174	0.957	0.023	0	7	Egfl7
	Cdh5	0	3.46196	0.987	0.012	0	7	Cdh5
	Ramp22	0	3.28908	0.993	0.244	0	7	Ramp2
	Selp	0	3.25861	0.812	0.058	0	7	Selp
	Edn1	0	3.13159	0.59	0.077	0	7	Edn1
	Heg11	0	3.1008	0.976	0.346	0	7	Heg1
	Esam	0	3.08973	0.951	0.089	0	7	Esam
	Ecscr	0	3.03723	0.988	0.107	0	7	Ecscr
	Icam2	0	3.0177	0.963	0.044	0	7	Icam2
	Bmp41	0	2.9956	0.867	0.159	0	7	Bmp4
	Mmrn2	0	2.95073	0.942	0.063	0	7	Mmrn2
	Cldn5	0	2.94986	0.611	0.011	0	7	Cldn5
	Cd931	0	2.94887	0.958	0.068	0	7	Cd93
	Sfrp12	0	2.9121	0.655	0.229	0	7	Sfrp1
	Plvap	0	2.85182	0.813	0.323	0	7	Plvap
	S1pr1	0	2.81158	0.96	0.084	0	7	S1pr1
	Cgnl1	0	2.78375	0.892	0.219	0	7	Cgnl1
	Eng1	0	2.75384	0.991	0.473	0	7	Eng
	Sdpr	0	2.71146	0.961	0.459	0	7	Sdpr
	Gja4	0	2.70062	0.773	0.108	0	7	Gja4
	Tmem158	0	2.68734	0.72	0.103	0	7	Tmem158
	Cytl12	0	2.62773	0.866	0.227	0	7	Cytl1
	Slco2a11	0	2.57867	0.841	0.16	0	7	Slco2a1
	Flt1	0	2.57335	0.895	0.246	0	7	Flt1
Endo-2	Ccl21a	0	6.72953	0.327	0.008	0	8	Ccl21a
	Nts	0	5.43836	0.972	0.008	0	8	Nts
	Mmrn1	0	4.91571	0.986	0.002	0	8	Mmrn1
	Cldn51	0	4.40641	0.993	0.03	0	8	Cldn5
	Lyve11	0	4.24762	0.694	0.082	0	8	Lyve1
	Lrg12	0	3.74013	0.94	0.152	0	8	Lrg1
	Clca3a11	0	3.58125	0.947	0.018	0	8	Clca3a1
	Flt41	0	3.46991	0.986	0.017	0	8	Flt4
	Lbp3	0	3.32757	0.979	0.17	0	8	Lbp
	Ecscr1	0	3.2313	1	0.138	0	8	Ecscr
	Cmah2	0	3.09203	0.762	0.052	0	8	Cmah
	Egfl71	0	3.05577	0.993	0.056	0	8	Egfl7
	Kdr1	0	3.04313	0.993	0.024	0	8	Kdr
	Stc1	0	3.01017	0.676	0.039	0	8	Stc1
	Prox11	0	2.99254	0.961	0.013	0	8	Prox1
	Sema3a	0	2.72864	0.851	0.017	0	8	Sema3a
	Apold12	0	2.70599	0.918	0.031	0	8	Apold1
	Ednrb2	0	2.67734	0.786	0.027	0	8	Ednrb
	Ctla2a1	0	2.6645	0.947	0.08	0	8	Ctla2a
	Stab12	0	2.54569	0.911	0.101	0	8	Stab1
	Gngt22	0	2.54259	0.986	0.128	0	8	Gngt2
	Adamtsl12	0	2.52368	0.851	0.086	0	8	Adamtsl1
	Podxl1	0	2.49999	0.964	0.046	0	8	Podxl
	Klhl41	0	2.48104	0.929	0.013	0	8	Klhl4
	Cdh51	0	2.46871	0.986	0.047	0	8	Cdh5
	S1pr11	0	2.43784	0.979	0.115	0	8	S1pr1
	Rbp7	0	2.41416	0.619	0.003	0	8	Rbp7
	Adgrf51	0	2.4114	0.932	0.062	0	8	Adgrf5
	Emcn1	0	2.39198	0.95	0.045	0	8	Emcn
	Galnt182	0	2.38077	0.979	0.117	0	8	Galnt18
Epithelial	Upk3b	0	5.47003	0.992	0.003	0	9	Upk3b
	Igfbp61	0	5.40894	1	0.132	0	9	Igfbp6
	Msln	0	4.97397	0.988	0.001	0	9	Msln
	Fxyd3	0	4.80617	0.992	0.012	0	9	Fxyd3
	Gpm6a2	0	4.32161	1	0.027	0	9	Gpm6a
	Nkain4	0	4.24147	0.996	0.033	0	9	Nkain4
	Krt19	0	4.18119	0.984	0.002	0	9	Krt19
	Ezr1	0	4.08578	1	0.205	0	9	Ezr
	Muc16	0	3.97055	0.961	0	0	9	Muc16
	Hpgd1	0	3.95835	0.949	0.055	0	9	Hpgd
	Pkhd1l12	0	3.66149	0.984	0.027	0	9	Pkhd1l1
	Lrrn4	0	3.43362	0.984	0	0	9	Lrrn4
	Upk1b	0	3.41309	0.992	0	0	9	Upk1b
	Cldn151	0	3.31618	0.98	0.022	0	9	Cldn15
	Krt7	0	3.28014	0.878	0.001	0	9	Krt7
	Dmkn	0	3.23807	0.784	0.006	0	9	Dmkn
	Krt8	0	3.17966	0.949	0.002	0	9	Krt8
	Slpi	0	3.17635	0.431	0.017	0	9	Slpi
	Gm20186	0	3.16843	0.875	0.076	0	9	Gm20186
	Myl7	0	3.05151	0.737	0.001	0	9	Myl7
	Krt182	0	3.03156	0.949	0.125	0	9	Krt18
	Rspo1	0	3.0236	0.973	0.026	0	9	Rspo1
	Dpp41	0	2.95785	0.965	0.016	0	9	Dpp4
	C21	0	2.78875	0.976	0.064	0	9	C2
	Smpd32	0	2.75817	0.945	0.058	0	9	Smpd3
	Slc9a3r11	0	2.74994	0.973	0.17	0	9	Slc9a3r1
	Kdr2	0	2.72098	0.808	0.025	0	9	Kdr
	Slc39a8	0	2.6734	0.875	0.043	0	9	Slc39a8
	Wt1	0	2.6195	0.973	0.002	0	9	Wt1
	Aldh1a2	0	2.56966	0.914	0.016	0	9	Aldh1a2
Mitotic cell	Ube2c	0	3.70823	0.791	0.013	0	10	Ube2c
	Top2a	0	3.5465	0.816	0.027	0	10	Top2a
	Cenpf	0	3.52996	0.826	0.011	0	10	Cenpf
	Prc1	0	3.43482	0.841	0.028	0	10	Prc1
	Cenpa1	0	3.36564	0.876	0.056	0	10	Cenpa
	Birc5	0	3.2654	0.856	0.017	0	10	Birc5
	Mki67	0	3.24587	0.871	0.018	0	10	Mki67
	Hmmr	0	3.05259	0.821	0.007	0	10	Hmmr
	Cdk1	0	2.86813	0.711	0.023	0	10	Cdk1
	Cdc20	0	2.79169	0.781	0.023	0	10	Cdc20
	Cdca8	0	2.76271	0.846	0.026	0	10	Cdca8
	Tpx2	0	2.75414	0.866	0.033	0	10	Tpx2
	Cenpe	0	2.61666	0.776	0.012	0	10	Cenpe
	2810417H13Rik	0	2.53955	0.716	0.012	0	10	2810417H13Rik
	Ccnb2	0	2.47655	0.836	0.012	0	10	Ccnb2
	Hist1h1b1	0	2.42461	0.418	0.016	0	10	Hist1h1b
	Ccna2	0	2.41506	0.771	0.008	0	10	Ccna2
	Cdca3	0	2.34045	0.831	0.01	0	10	Cdca3
	Pbk	0	2.22331	0.746	0.005	0	10	Pbk
	Cd3g	0	2.21768	0.189	0	0	10	Cd3g
	Racgap1	0	2.21646	0.846	0.023	0	10	Racgap1
	Nusap1	0	2.20808	0.672	0.018	0	10	Nusap1
	Nkg7	0	2.18948	0.134	0	0	10	Nkg7
	Lockd	0	2.15066	0.831	0.048	0	10	Lockd
	Spc24	0	2.13492	0.811	0.027	0	10	Spc24
	Kif20b	0	2.09526	0.771	0.023	0	10	Kif20b
	Ccnb1	0	2.09072	0.731	0.007	0	10	Ccnb1
	Diaph3	0	2.08615	0.816	0.03	0	10	Diaph3
	Ckap2	0	2.04221	0.766	0.012	0	10	Ckap2
	Ckap2l	0	1.99652	0.791	0.013	0	10	Ckap2l
Macro-2	Mki671	0	4.02538	0.994	0.018	0	11	Mki67
	Top2a1	0	3.97789	0.977	0.027	0	11	Top2a
	Birc51	0	3.554	1	0.017	0	11	Birc5
	Ube2c1	0	3.44016	0.926	0.013	0	11	Ube2c
	Fcer1g1	0	3.34404	0.977	0.091	0	11	Fcer1g
	Coro1a2	0	3.30416	1	0.078	0	11	Coro1a
	Lcp12	0	3.28552	1	0.077	0	11	Lcp1
	Cd522	0	3.28019	0.983	0.08	0	11	Cd52
	Hist1h1b2	0	3.21065	0.722	0.015	0	11	Hist1h1b
	Laptm52	0	3.1369	1	0.08	0	11	Laptm5
	2810417H13Rik1	0	3.04494	0.926	0.011	0	11	2810417H13Rik
	Cenpf1	0	3.02072	0.932	0.011	0	11	Cenpf
	Cd721	0	3.01323	0.83	0.063	0	11	Cd72
	Tyrobp1	0	2.93934	1	0.094	0	11	Tyrobp
	Ctss1	0	2.89385	1	0.096	0	11	Ctss
	Alox5ap1	0	2.79843	0.994	0.108	0	11	Alox5ap
	Cenpa2	0	2.79482	0.926	0.056	0	11	Cenpa
	Ucp23	0	2.79336	1	0.117	0	11	Ucp2
	Prc11	0	2.77143	0.909	0.028	0	11	Prc1
	Hist1h2ap1	0	2.74526	0.699	0.03	0	11	Hist1h2ap
	Rgs13	0	2.68485	0.744	0.056	0	11	Rgs1
	Basp12	0	2.67133	0.932	0.078	0	11	Basp1
	Cdca81	0	2.6556	0.972	0.026	0	11	Cdca8
	Spi11	0	2.61876	0.994	0.071	0	11	Spi1
	Hist1h2ae1	0	2.5966	0.676	0.019	0	11	Hist1h2ae
	Cenpe1	0	2.57984	0.926	0.012	0	11	Cenpe
	Ptprc2	0	2.57946	0.983	0.072	0	11	Ptprc
	Fcrls1	0	2.55299	0.67	0.046	0	11	Fcrls
	Ptpn183	0	2.54638	0.989	0.099	0	11	Ptpn18
	Cx3cr11	0	2.53218	0.767	0.036	0	11	Cx3cr1
Neuron	Plp1	0	5.16566	1	0.026	0	12	Plp1
	Kcna1	0	4.10324	0.98	0.001	0	12	Kcna1
	L1cam4	0	3.48408	0.98	0.029	0	12	L1cam
	Gfra3	0	3.43793	0.78	0	0	12	Gfra3
	Ank31	0	3.43256	0.96	0.029	0	12	Ank3
	Mpz	0	3.34798	0.2	0.001	0	12	Mpz
	Cdh191	0	3.32461	0.96	0.022	0	12	Cdh19
	Adam231	0	3.24868	1	0.017	0	12	Adam23
	Egfl8	0	3.12596	0.78	0.017	0	12	Egfl8
	Gpr37l1	0	2.93839	0.92	0.004	0	12	Gpr37l1
	Sostdc1	0	2.90585	0.76	0	0	12	Sostdc1
	Fabp7	0	2.79418	0.82	0.004	0	12	Fabp7
	Cadm41	0	2.59921	0.86	0.009	0	12	Cadm4
	Foxd3	0	2.53559	0.96	0	0	12	Foxd3
	Sox10	0	2.45718	0.96	0.001	0	12	Sox10
	Slc35f1	0	2.43001	0.9	0.002	0	12	Slc35f1
	Erbb3	0	2.34823	0.96	0.005	0	12	Erbb3
	Cadm2	0	2.33089	0.86	0.002	0	12	Cadm2
	Reln1	0	2.31989	0.56	0.004	0	12	Reln
	Slitrk6	0	2.27598	0.9	0.006	0	12	Slitrk6
	Moxd1	0	2.26049	0.84	0.007	0	12	Moxd1
	Csmd1	0	2.23987	0.94	0.028	0	12	Csmd1
	Nrxn11	0	2.22671	0.58	0.011	0	12	Nrxn1
	Ajap1	0	2.19439	0.88	0.001	0	12	Ajap1
	Ttyh11	0	2.13898	0.88	0.009	0	12	Ttyh1
	Cmtm5	0	2.11998	0.86	0.005	0	12	Cmtm5
	Col28a1	0	2.10852	0.6	0.001	0	12	Col28a1
	Klk81	0	2.03347	0.82	0.022	0	12	Klk8
	Plekhb11	0	1.9562	0.96	0.026	0	12	Plekhb1
	Gfap	0	1.95	0.58	0.003	0	12	Gfap
