# Supplementary material for: Molecular mechanisms of coronary artery disease risk at the PDGFD locus
Source: Nat Commun. 2023 Feb 15;14:847. doi: 10.1038/s41467-023-36518-9 (PMC9932166; doi:10.1038/s41467-023-36518-9)
Supplement: Supplementary file 5 — Supplementary Data 2 [file 41467_2023_36518_MOESM5_ESM.xlsx]

## Sheet: Overall
Upregulated genes identified across all clusters with Pdgfd KO							Downregulated genes identified across allclusters with Pdgfd KO
Gene	p_val	avg_log2FC	pct.1	pct.2	p_val_adj		Gene	p_val	avg_log2FC	pct.1	pct.2	p_val_adj
Zbtb16	0	0.625705	0.521	0.277	0		Col4a2	5.63495e-85	-0.320391	0.8	0.821	1.01773e-80
Hspa8	1.07567e-149	0.290039	1	1	1.94277e-145		Des	2.63389e-20	-0.33669	0.17	0.216	4.75707e-16
Apoe	2.44604e-141	2.3495	0.213	0.098	4.41779e-137		Itih4	9.70322e-54	-0.646502	0.426	0.487	1.7525e-49
Fkbp5	3.9043e-123	0.318328	0.41	0.279	7.05156e-119		mt-Nd4l	0	-0.395632	0.992	0.997	0
Klf9	5.60789e-115	0.28514	0.929	0.897	1.01284e-110		Pdgfd	0	-0.818398	0.001	0.457	0
Dstn	3.82602e-108	0.424374	0.993	0.986	6.91017e-104		Alcam	4.53175e-25	-0.264	0.588	0.629	8.18479e-21
Id1	2.55891e-106	0.401311	0.651	0.538	4.62166e-102		C4b	3.45428e-124	-0.608598	0.461	0.609	6.23878e-120
Fkbp4	1.09038e-103	0.258626	0.726	0.639	1.96933e-99		Casp4	2.08619e-163	-0.312368	0.287	0.452	3.76786e-159
Sost	6.53651e-102	0.702917	0.494	0.376	1.18056e-97		Col1a1	4.84511e-111	-0.742193	0.917	0.903	8.75075e-107
Rhob	1.30451e-100	0.28139	0.881	0.83	2.35607e-96		Col3a1	1.83641e-88	-0.430174	0.946	0.927	3.31673e-84
Gstm1	5.08628e-99	0.283252	0.894	0.823	9.18634e-95		Col5a1	2.3176e-93	-0.364452	0.709	0.777	4.18582e-89
Hspb1	7.92062e-97	0.687577	0.903	0.858	1.43054e-92		Col5a2	1.60034e-106	-0.548828	0.829	0.854	2.89037e-102
Glul	1.90182e-93	0.395914	0.59	0.477	3.43488e-89		Col6a1	3.52006e-41	-0.408581	0.813	0.821	6.35757e-37
Hbb-bs	1.71228e-92	1.34495	0.125	0.047	3.09256e-88		Col6a3	1.17058e-100	-0.580483	0.701	0.767	2.11419e-96
Myl9	3.85102e-92	0.532604	0.733	0.653	6.95533e-88		Col8a1	5.26853e-24	-0.449301	0.23	0.285	9.51549e-20
Tcap	1.05837e-88	0.570236	0.393	0.281	1.91153e-84		Crlf1	2.2331e-65	-0.396268	0.25	0.343	4.03321e-61
Cnn3	3.99665e-83	0.300373	0.85	0.811	7.21834e-79		Cx3cl1	4.24084e-104	-0.342414	0.281	0.406	7.65938e-100
Ppp1cb	9.90967e-78	0.271776	0.846	0.802	1.78979e-73		Fn1	7.45186e-58	-0.829881	0.809	0.819	1.34588e-53
Errfi1	9.94548e-76	0.312481	0.671	0.588	1.79625e-71		Frzb	7.02609e-38	-0.359149	0.403	0.476	1.26898e-33
Cpe	2.43225e-75	0.312805	0.886	0.851	4.39288e-71		Hif1a	2.23373e-117	-0.325729	0.746	0.821	4.03434e-113
Dusp1	1.19746e-74	0.310604	0.878	0.815	2.16273e-70		Lox	3.54136e-32	-0.286658	0.618	0.653	6.39605e-28
Sgk1	4.02164e-72	0.253921	0.649	0.555	7.26348e-68		Ltbp2	1.85487e-14	-0.400757	0.481	0.511	3.35008e-10
Actb	7.66604e-72	0.313545	1	1	1.38456e-67		Mgp	1.9539e-19	-0.305594	0.989	0.984	3.52894e-15
Gm12840	1.46936e-69	0.393395	0.54	0.436	2.65381e-65		Mpp6	6.23475e-223	-0.397404	0.474	0.676	1.12606e-218
Pdlim3	3.36721e-69	0.334215	0.688	0.61	6.08152e-65		Myh9	3.22646e-76	-0.282278	0.708	0.793	5.82731e-72
Rbp4	3.17621e-66	0.331623	0.537	0.43	5.73656e-62		Ppic	2.95786e-17	-0.252335	0.722	0.744	5.3422e-13
Tsc22d3	1.49761e-65	0.559781	0.452	0.372	2.70483e-61		Rarres1	1.14703e-37	-0.443616	0.21	0.275	2.07166e-33
Pcp4l1	8.4084e-65	0.331464	0.461	0.367	1.51864e-60		Runx1	6.20542e-100	-0.315944	0.351	0.487	1.12076e-95
Mfap5	1.7739e-62	0.359261	0.738	0.648	3.20384e-58		Sdc3	4.13722e-156	-0.297956	0.423	0.596	7.47223e-152
Ogn	3.27457e-62	0.299422	0.753	0.676	5.91421e-58		Serpina3n	6.96618e-81	-0.404	0.41	0.539	1.25816e-76
Myl6	2.52439e-61	0.272952	1	1	4.5593e-57		Sncg	1.41e-42	-0.409357	0.368	0.444	2.5466e-38
Lims2	9.25772e-61	0.271772	0.584	0.5	1.67204e-56		Spp1	3.47889e-34	-0.35538	0.39	0.487	6.28322e-30
Acta2	1.76614e-60	0.421225	0.837	0.775	3.18983e-56		Sulf2	7.61192e-71	-0.260458	0.628	0.717	1.37479e-66
Mt1	2.84179e-60	0.488933	0.944	0.922	5.13255e-56		Thbs1	3.47279e-40	-0.281957	0.243	0.322	6.2722e-36
Csrp2	1.67571e-59	0.325454	0.93	0.885	3.02649e-55		Timp1	5.07323e-58	-0.428794	0.62	0.707	9.16276e-54
Tagln	5.48255e-59	0.347387	0.812	0.731	9.90203e-55		Tmem176a	7.26126e-137	-0.420952	0.543	0.704	1.31146e-132
Cnn1	6.23739e-55	0.412456	0.555	0.491	1.12653e-50		Tmem176b	4.01108e-106	-0.337582	0.626	0.773	7.24441e-102
Npy1r	9.24002e-54	0.331793	0.406	0.32	1.66884e-49		Tnc	2.23327e-68	-0.521203	0.188	0.277	4.03351e-64
St5	2.44377e-52	0.27205	0.53	0.447	4.41369e-48		Tnfrsf11b	1.11591e-47	-0.430792	0.326	0.405	2.01544e-43
Wtip	4.30556e-52	0.252831	0.723	0.667	7.77627e-48		Vcam1	1.1361e-80	-0.41386	0.595	0.699	2.05192e-76
Hspb7	1.70641e-50	0.279859	0.56	0.488	3.08194e-46		Bst2	9.49856e-40	-0.252573	0.698	0.761	1.71553e-35
Prss23	7.42639e-49	0.371503	0.577	0.508	1.34128e-44		Ccl19	6.80991e-45	-0.361073	0.262	0.34	1.22994e-40
Lamc3	2.50496e-48	0.25366	0.298	0.213	4.5242e-44		Ccl7	1.35307e-37	-0.51366	0.077	0.126	2.44377e-33
Aqp1	2.6236e-47	0.275668	0.533	0.441	4.73848e-43		Col1a2	3.70772e-54	-0.51618	0.945	0.919	6.69652e-50
Rcan2	1.43205e-45	0.291706	0.583	0.529	2.58643e-41		Col6a2	1.23844e-11	-0.278986	0.783	0.788	2.23675e-07
Hspb6	2.66297e-44	0.287492	0.523	0.449	4.80959e-40		Gm10076	3.98025e-166	-0.264398	0.986	0.994	7.18873e-162
Sparcl1	1.08563e-43	0.305978	0.536	0.449	1.96076e-39		Gm10600	1.74531e-68	-0.272991	0.201	0.293	3.15221e-64
Tpm1	1.16254e-43	0.301845	0.925	0.902	2.09966e-39		Hp	5.82684e-14	-0.277032	0.128	0.162	1.05239e-09
Slmap	1.78941e-42	0.274172	0.723	0.684	3.23186e-38		Ifi27l2a	4.34945e-29	-0.331039	0.414	0.485	7.85555e-25
Stbd1	5.97324e-41	0.254373	0.616	0.546	1.07883e-36		Ly6e	3.05021e-24	-0.388663	0.475	0.545	5.50898e-20
Rock1	1.38939e-38	0.25887	0.947	0.94	2.50937e-34		Mmp3	2.9553e-30	-0.489826	0.265	0.327	5.33757e-26
Npnt	5.62365e-37	0.306771	0.585	0.53	1.01569e-32		Nfkbiz	1.42387e-40	-0.266508	0.471	0.551	2.57166e-36
Nov	2.74468e-34	0.254082	0.592	0.524	4.95717e-30		Pltp	7.58502e-11	-0.321991	0.353	0.392	1.36993e-06
Gpc3	1.89484e-32	0.250018	0.21	0.151	3.42227e-28		Zeb2	2.04127e-59	-0.260553	0.635	0.719	3.68674e-55
Bcam	2.1718e-32	0.271438	0.556	0.504	3.92249e-28		Abca1	1.56899e-161	-0.389506	0.407	0.579	2.83375e-157
Ramp1	1.63113e-28	0.263178	0.569	0.533	2.94598e-24		AI607873	3.48895e-09	-0.338252	0.137	0.162	6.3014e-05
Sfrp2	5.10148e-28	0.260288	0.514	0.435	9.21378e-24		Alox5ap	6.67996e-22	-0.276263	0.096	0.135	1.20647e-17
Rgs5	4.94891e-25	0.639788	0.346	0.288	8.93822e-21		C1qa	4.22028e-27	-0.658886	0.098	0.142	7.62225e-23
Mt2	5.30671e-12	0.345876	0.684	0.649	9.58445e-08		C1qb	2.95901e-27	-0.625893	0.111	0.158	5.34427e-23
Klf2	1.13118e-09	0.295006	0.686	0.672	2.04302e-05		C1qc	1.17708e-33	-0.57556	0.079	0.126	2.12593e-29
							Ccl2	5.02732e-59	-0.711023	0.101	0.172	9.07984e-55
							Ccl8	3.15844e-75	-1.40066	0.073	0.147	5.70445e-71
							Cd14	1.7423e-25	-0.301425	0.119	0.166	3.14677e-21
							Cd52	3.83905e-24	-0.469581	0.068	0.104	6.9337e-20
							Cd74	1.03091e-44	-0.759332	0.217	0.293	1.86193e-40
							Cotl1	2.848e-23	-0.269601	0.147	0.194	5.14378e-19
							Csf1r	2.69571e-26	-0.403152	0.07	0.108	4.86872e-22
							Ctsc	1.0275e-06	-0.385675	0.332	0.354	0.0185577
							Ctss	2.65314e-23	-0.495028	0.081	0.119	4.79184e-19
							Cxcl2	1.31254e-21	-0.397323	0.1	0.139	2.37058e-17
							Dab2	1.85887e-44	-0.354029	0.354	0.435	3.3573e-40
							F13a1	1.58956e-47	-0.362777	0.065	0.118	2.8709e-43
							Fcer1g	6.75081e-22	-0.455182	0.081	0.118	1.21926e-17
							Fxyd5	4.97713e-47	-0.343107	0.638	0.7	8.98919e-43
							H2-Aa	6.96231e-39	-0.781941	0.148	0.212	1.25746e-34
							H2-Ab1	3.95352e-44	-0.836179	0.192	0.266	7.14045e-40
							H2-DMa	4.81718e-31	-0.286867	0.088	0.134	8.7003e-27
							H2-Eb1	2.06428e-37	-0.841335	0.161	0.224	3.72829e-33
							Ifi30	8.10244e-10	-0.284571	0.439	0.47	1.46338e-05
							Laptm5	6.38648e-27	-0.41925	0.067	0.105	1.15346e-22
							Lcp1	1.3373e-26	-0.396326	0.064	0.101	2.41529e-22
							Lgals3	3.60798e-57	-0.291107	0.428	0.516	6.51636e-53
							Lyz2	3.15374e-26	-0.585355	0.151	0.201	5.69597e-22
							Plek	3.10781e-18	-0.296199	0.08	0.112	5.61301e-14
							Ptpn18	8.98909e-29	-0.362233	0.086	0.13	1.62352e-24
							Rel	1.10142e-47	-0.328268	0.212	0.29	1.98927e-43
							Rgs10	2.76898e-15	-0.255164	0.293	0.335	5.00105e-11
							Slfn2	3.14834e-23	-0.254681	0.144	0.191	5.68622e-19
							Srsf5	1.24192e-176	-0.296274	0.931	0.964	2.24302e-172
							Trps1	2.88639e-69	-0.288374	0.494	0.593	5.21311e-65
							Tyrobp	1.22211e-25	-0.45982	0.082	0.123	2.20725e-21
							Unc93b1	3.47804e-24	-0.258582	0.205	0.257	6.28169e-20
							Wfdc17	2.18217e-29	-0.455101	0.081	0.125	3.94121e-25
							1500015O10Rik	2.15738e-46	-0.77416	0.425	0.51	3.89644e-42
							Acan	6.40748e-07	-0.741281	0.193	0.213	0.0115725
							Alpl	1.4175e-21	-0.319685	0.095	0.134	2.56015e-17
							Col27a1	1.50302e-33	-0.382157	0.212	0.274	2.71461e-29
							Col2a1	1.51397e-178	-1.88433	0.081	0.207	2.73438e-174
							Fmod	2.09422e-10	-0.382857	0.174	0.206	3.78237e-06
							Hapln1	3.60186e-09	-0.432087	0.085	0.106	6.50531e-05
							Hist1h1c	1.02503e-76	-0.296218	0.458	0.561	1.85132e-72
							Ibsp	3.05758e-71	-1.51913	0.099	0.178	5.5223e-67
							Pth1r	1.15565e-40	-0.45131	0.313	0.387	2.08722e-36
							Sdk2	3.12237e-58	-0.252344	0.123	0.196	5.63931e-54
							Gm10073	2.06715e-214	-0.308126	0.625	0.787	3.73349e-210
							Plvap	4.53973e-51	-0.258162	0.324	0.415	8.1992e-47
							mt-Atp8	0	-0.468202	0.831	0.979	0
							Hist1h1e	3.63341e-87	-0.262158	0.365	0.481	6.5623e-83
							C3	1.41422e-49	-0.367378	0.415	0.515	2.55423e-45

## Sheet: Lineage
Upregulated genes identified in lineage traced cells with Pdgfd KO							Downregulated genes identified in lineage traced cells with Pdgfd KO
Gene	p_val	avg_log2FC	pct.1	pct.2	p_val_adj		Gene	p_val	avg_log2FC	pct.1	pct.2	p_val_adj
Rpl6	0	0.353902	1	1	0		Col1a1	0	-1.06869	0.981	0.995	0
Zbtb16	4.44e-240	0.639987	0.538	0.308	8.03e-236		Pdgfd	0	-0.990688	0.001	0.572	0
mt-Nd1	5.84e-229	0.311597	1	1	1.05e-224		mt-Atp8	0	-0.547692	0.79	0.985	0
Dstn	3.99e-209	0.467286	0.999	0.996	7.21e-205		mt-Nd4l	0	-0.445598	0.996	1	0
Myl9	1.95e-199	0.562777	0.947	0.868	3.52e-195		Mpp6	2.37e-256	-0.571945	0.428	0.689	4.27e-252
Rpl23a	6.73e-195	0.332753	0.995	0.986	1.21e-190		Col5a1	2.18e-208	-0.579425	0.732	0.876	3.93e-204
Cpe	2.79e-178	0.363714	0.993	0.988	5.05e-174		Col3a1	4.89e-208	-0.640828	0.996	0.997	8.83e-204
Sost	4.83e-175	0.772369	0.765	0.578	8.73e-171		Col5a2	4.34e-203	-0.765376	0.866	0.94	7.84e-199
Actb	1.03e-166	0.421178	1	1	1.87e-162		Sdc3	8.62e-193	-0.46636	0.326	0.559	1.56e-188
Hspa8	1.02e-146	0.364709	1	1	1.83e-142		Col1a2	5.11e-191	-0.852047	0.999	0.999	9.22e-187
Acta2	3.82e-139	0.450427	0.99	0.966	6.9e-135		Col6a3	3.9e-186	-0.774206	0.765	0.884	7.04e-182
Hspb1	2.73e-135	0.738519	0.986	0.969	4.93e-131		Gm10073	1.27e-179	-0.358673	0.607	0.792	2.29e-175
Cnn1	5.04e-133	0.447675	0.878	0.766	9.1e-129		Col4a2	1.58e-174	-0.413371	0.916	0.965	2.86e-170
Tcap	6.01e-132	0.669566	0.616	0.433	1.08e-127		Lrp1	3.46e-169	-0.407711	0.954	0.985	6.25e-165
Myl6	6.39e-132	0.325717	1	1	1.15e-127		Col2a1	6.69e-165	-1.97883	0.127	0.309	1.21e-160
Ppp1cb	1.52e-122	0.328135	0.936	0.889	2.75e-118		Rrbp1	1.07e-159	-0.359611	0.986	0.995	1.93e-155
Cnn3	7.08e-121	0.369581	0.941	0.906	1.28e-116		Casp4	1.5e-152	-0.365371	0.207	0.398	2.71e-148
Oat	1.03e-117	0.29457	0.988	0.975	1.85e-113		Tmem176a	1.37e-148	-0.498614	0.4	0.613	2.48e-144
Rps26	6e-117	0.267347	0.998	0.998	1.08e-112		Timp2	1.48e-146	-0.357036	0.995	0.998	2.66e-142
Pcp4l1	5.1e-112	0.413422	0.711	0.553	9.21e-108		Cx3cl1	1.15e-144	-0.491675	0.245	0.434	2.08e-140
Tagln	2.98e-111	0.374464	0.98	0.933	5.38e-107		Hif1a	1.46e-140	-0.399301	0.801	0.892	2.64e-136
Hcfc1r1	3.02e-111	0.302041	0.971	0.948	5.46e-107		Abca1	4.7e-139	-0.348993	0.284	0.476	8.48e-135
Eif3f	9.26e-110	0.265532	0.975	0.962	1.67e-105		Pdgfrb	3.77e-138	-0.360154	0.586	0.746	6.81e-134
Rcan2	1.22e-107	0.352596	0.864	0.775	2.21e-103		C4b	1.66e-130	-0.819657	0.336	0.53	3e-126
Csrp2	9.03e-106	0.372448	0.98	0.941	1.63e-101		Vcam1	5.25e-127	-0.588899	0.521	0.703	9.47e-123
Prdx1	2.08e-103	0.26106	0.999	0.998	3.75e-99		Col6a1	2.3e-126	-0.651232	0.864	0.922	4.16e-122
Ube2d3	1.09e-101	0.252894	0.965	0.944	1.96e-97		Fbn1	1.82e-125	-0.395345	0.86	0.923	3.29e-121
Fkbp4	5.81e-101	0.308465	0.778	0.675	1.05e-96		Osmr	4.84e-125	-0.351096	0.355	0.539	8.74e-121
Zyx	2.5e-100	0.316448	0.92	0.864	4.52e-96		Emilin1	5.06e-125	-0.351894	0.737	0.85	9.13e-121
Ywhah	2.61e-100	0.287307	0.91	0.857	4.71e-96		Timp1	6.93e-124	-0.564425	0.545	0.714	1.25e-119
Vim	3.41e-99	0.274106	1	0.999	6.16e-95		Mlec	3.39e-123	-0.318571	0.639	0.785	6.12e-119
Dusp1	8.32e-99	0.400199	0.892	0.802	1.5e-94		Runx1	2.94e-121	-0.396705	0.233	0.413	5.31e-117
Hspb7	7.35e-97	0.339316	0.83	0.719	1.33e-92		Srsf5	3.31e-121	-0.298454	0.927	0.961	5.98e-117
Gstm1	8.16e-96	0.333369	0.922	0.847	1.47e-91		Tpm4	4.02e-121	-0.396137	0.918	0.954	7.26e-117
Tpm1	2.44e-94	0.334793	0.987	0.976	4.4e-90		Hdlbp	2.62e-120	-0.298065	0.93	0.973	4.74e-116
Rsu1	4.17e-94	0.256633	0.959	0.933	7.52e-90		Tmem176b	7.62e-119	-0.356863	0.496	0.696	1.38e-114
Pdlim3	1.8e-93	0.368389	0.858	0.766	3.26e-89		Plec	9.63e-118	-0.390415	0.698	0.819	1.74e-113
Slmap	5.18e-93	0.327602	0.898	0.84	9.36e-89		Serpina3n	5.19e-117	-0.708704	0.282	0.468	9.37e-113
Lims2	8.12e-92	0.312944	0.819	0.706	1.47e-87		Calu	3.62e-116	-0.286154	0.917	0.964	6.53e-112
Klf15	8.94e-92	0.286781	0.521	0.372	1.62e-87		Fn1	1.02e-112	-0.946293	0.932	0.954	1.84e-108
Sat1	1.16e-90	0.333896	0.901	0.829	2.09e-86		Myh9	3.78e-112	-0.460356	0.642	0.77	6.83e-108
Sgk1	1.32e-90	0.351796	0.691	0.561	2.39e-86		Sptbn1	7.7e-110	-0.29011	0.926	0.967	1.39e-105
Nop10	1.88e-90	0.280786	0.933	0.913	3.4e-86		Thbs1	3.18e-108	-0.927342	0.184	0.336	5.75e-104
Id1	3.53e-89	0.411147	0.718	0.594	6.37e-85		Fuca1	1.23e-107	-0.331659	0.773	0.867	2.21e-103
Ilk	6.4e-89	0.286145	0.899	0.844	1.16e-84		Il6st	4.65e-107	-0.315555	0.609	0.757	8.39e-103
Usmg5	7.83e-89	0.266148	0.918	0.887	1.41e-84		Fstl1	2.19e-106	-0.311827	0.985	0.977	3.96e-102
2010107E04Rik	3.98e-88	0.288549	0.883	0.853	7.18e-84		Emp1	6.13e-105	-0.548594	0.217	0.371	1.11e-100
Npnt	2.37e-87	0.350784	0.892	0.806	4.29e-83		Mrc2	5.68e-104	-0.284406	0.335	0.502	1.03e-99
Npy1r	7.13e-87	0.426533	0.61	0.467	1.29e-82		Ahnak	6.11e-104	-0.2775	0.988	0.994	1.1e-99
Hspb6	1.97e-85	0.357624	0.791	0.665	3.56e-81		Col16a1	7.33e-104	-0.337148	0.157	0.303	1.32e-99
St5	8.94e-85	0.341265	0.74	0.613	1.61e-80		Ifitm3	3.86e-102	-0.418719	0.953	0.948	6.98e-98
Wtip	4.23e-83	0.311153	0.874	0.81	7.64e-79		Slc7a2	2.07e-101	-0.368018	0.286	0.451	3.74e-97
Ramp1	8.97e-83	0.322783	0.856	0.764	1.62e-78		Raph1	5.21e-101	-0.422386	0.446	0.598	9.41e-97
Rhob	4.78e-82	0.310236	0.893	0.846	8.64e-78		Sulf2	8.06e-101	-0.41095	0.6	0.726	1.45e-96
Tob2	1.08e-79	0.326975	0.681	0.574	1.96e-75		Nfic	6.1e-100	-0.273908	0.894	0.954	1.1e-95
Lrrc8a	1.15e-79	0.272272	0.596	0.471	2.07e-75		Chd4	4e-99	-0.279557	0.819	0.904	7.23e-95
Rbp4	7.85e-78	0.32816	0.667	0.511	1.42e-73		Igf2r	2.42e-98	-0.302556	0.489	0.642	4.37e-94
Efhd1	1.2e-76	0.30733	0.663	0.536	2.17e-72		Lman1	1.37e-97	-0.325086	0.816	0.892	2.47e-93
Cald1	3.43e-76	0.255029	0.988	0.981	6.2e-72		Scara3	2.16e-96	-0.424848	0.532	0.668	3.9e-92
Anxa11	6.42e-76	0.27988	0.806	0.733	1.16e-71		Gpc6	1.08e-95	-0.350498	0.753	0.849	1.95e-91
Cfl2	7.06e-75	0.263638	0.923	0.876	1.28e-70		1500015O10Rik	1.54e-95	-1.08658	0.416	0.569	2.78e-91
Errfi1	8.53e-75	0.344487	0.708	0.603	1.54e-70		Fbln2	1.16e-94	-0.568119	0.194	0.338	2.1e-90
Tgfb1i1	9.69e-74	0.268419	0.891	0.843	1.75e-69		Ltbp3	1.34e-94	-0.30765	0.901	0.944	2.43e-90
Snta1	2.42e-71	0.262089	0.677	0.572	4.36e-67		Phlda3	4.44e-94	-0.49727	0.563	0.695	8.01e-90
Pfn1	1.06e-69	0.253436	0.999	0.997	1.92e-65		Itih4	1.86e-93	-0.679896	0.646	0.727	3.35e-89
Mt1	1.35e-68	0.558545	0.975	0.943	2.43e-64		Ahnak2	2.47e-93	-0.372465	0.748	0.828	4.47e-89
Smarcd3	2.05e-68	0.277926	0.717	0.624	3.71e-64		Hist1h2bc	6.01e-92	-0.321235	0.896	0.934	1.09e-87
Tes	4.6e-67	0.331976	0.496	0.366	8.3e-63		Hist1h1e	4.15e-90	-0.291565	0.391	0.544	7.5e-86
Ogn	7.58e-67	0.308009	0.874	0.786	1.37e-62		Gm42418	4.34e-88	-0.292852	0.999	1	7.84e-84
Csrp1	1.39e-66	0.26746	0.964	0.929	2.5e-62		Dcn	1.16e-87	-0.520928	0.699	0.795	2.09e-83
Plekho1	2.3e-66	0.272957	0.678	0.563	4.15e-62		Bhlhe40	1.13e-85	-0.39393	0.217	0.359	2.05e-81
Hspb8	2.94e-66	0.26504	0.754	0.67	5.31e-62		Cd82	1.29e-83	-0.254267	0.242	0.384	2.33e-79
E030013I19Rik	4.07e-66	0.311649	0.664	0.532	7.34e-62		Tnc	9.05e-83	-0.638055	0.278	0.417	1.63e-78
Glul	4.81e-66	0.302633	0.463	0.338	8.69e-62		Hgf	6.31e-81	-0.297273	0.153	0.279	1.14e-76
Rock1	7.31e-65	0.311072	0.976	0.971	1.32e-60		Cnpy2	2.23e-80	-0.251909	0.928	0.958	4.03e-76
Tuba1b	8.93e-65	0.262324	0.841	0.77	1.61e-60		Ftl1	3.08e-79	-0.305755	0.995	0.998	5.56e-75
Sparcl1	1.6e-62	0.376225	0.701	0.571	2.89e-58		Stat3	3.32e-79	-0.254717	0.593	0.722	6e-75
Bcam	4.53e-62	0.310532	0.771	0.682	8.18e-58		Mmp2	4.96e-79	-0.467006	0.301	0.446	8.96e-75
Ntf3	4.82e-62	0.260095	0.592	0.469	8.7e-58		Scn1b	3.59e-78	-0.267382	0.738	0.833	6.48e-74
Nov	8.13e-61	0.285592	0.867	0.767	1.47e-56		Crlf1	4.77e-78	-0.504612	0.322	0.456	8.61e-74
Sh3bgr	3.29e-60	0.275922	0.836	0.727	5.94e-56		Tulp4	1.05e-77	-0.303816	0.617	0.729	1.9e-73
Pdlim7	8.31e-58	0.250642	0.883	0.828	1.5e-53		Sdk2	1.46e-77	-0.375473	0.145	0.261	2.63e-73
Map1b	1.69e-56	0.263138	0.945	0.901	3.05e-52		Tnfrsf11b	9.73e-77	-0.538634	0.41	0.545	1.76e-72
Gm12840	2.12e-55	0.402539	0.557	0.441	3.83e-51		Pcolce	2.41e-76	-0.331757	0.374	0.521	4.35e-72
Slc22a1	2.35e-53	0.277979	0.237	0.138	4.25e-49		Pdgfrl	3.44e-76	-0.339433	0.27	0.405	6.2e-72
Notch2	6.81e-53	0.255546	0.474	0.375	1.23e-48		Lgals3bp	1.11e-75	-0.263763	0.254	0.389	2.01e-71
Ppp1r14a	8.01e-53	0.258537	0.88	0.792	1.45e-48		Prelp	2.74e-75	-0.372284	0.842	0.896	4.95e-71
Trp53inp1	6.17e-52	0.268463	0.408	0.301	1.11e-47		Medag	2.89e-74	-0.310506	0.203	0.33	5.22e-70
Stbd1	1.12e-51	0.304306	0.763	0.676	2.02e-47		Fgfr1	1.03e-73	-0.278704	0.781	0.864	1.86e-69
Prss23	2.12e-51	0.392526	0.724	0.644	3.83e-47		C3	1.88e-73	-0.541799	0.279	0.42	3.4e-69
Id2	3.65e-50	0.312104	0.781	0.715	6.6e-46		Trps1	4.35e-72	-0.417729	0.426	0.55	7.86e-68
Apoe	2.03e-49	0.607439	0.142	0.068	3.67e-45		Socs3	4.9e-72	-0.255204	0.217	0.348	8.85e-68
Cav2	4.39e-47	0.251571	0.787	0.735	7.93e-43		Fat1	7.65e-72	-0.272327	0.829	0.896	1.38e-67
Bicd1	5.84e-45	0.275174	0.609	0.526	1.05e-40		Lum	2.12e-71	-0.368136	0.583	0.689	3.82e-67
Adamts1	6.86e-45	0.333028	0.692	0.61	1.24e-40		Kcnk3	2.91e-71	-0.285292	0.208	0.334	5.26e-67
Lamc3	3.36e-44	0.277742	0.35	0.243	6.06e-40		P4ha1	1.17e-69	-0.255946	0.759	0.853	2.11e-65
Ckb	7.39e-43	0.285808	0.822	0.758	1.33e-38		Nrp2	1.93e-69	-0.279865	0.145	0.256	3.49e-65
2810474O19Rik	4.42e-39	0.256388	0.735	0.678	7.99e-35		Anxa8	2.61e-69	-0.416235	0.164	0.283	4.71e-65
Fdps	1.62e-36	0.253771	0.433	0.347	2.93e-32		Frzb	6.52e-69	-0.489289	0.419	0.552	1.18e-64
Rgs5	7.83e-35	0.77724	0.464	0.372	1.41e-30		Pkd2	5.48e-68	-0.262364	0.542	0.662	9.89e-64
Art3	1.31e-25	0.266268	0.2	0.138	2.37e-21		Loxl2	1.09e-67	-0.268048	0.268	0.394	1.98e-63
2210407C18Rik	1.5e-25	0.277494	0.513	0.428	2.71e-21		Jam2	2.44e-67	-0.288828	0.178	0.293	4.41e-63
Gpc3	2.63e-24	0.263841	0.183	0.124	4.75e-20		Bok	3.62e-67	-0.329725	0.187	0.304	6.53e-63
Mfap5	4.26e-24	0.253356	0.738	0.664	7.7e-20		Nupr1	1.53e-66	-0.254655	0.995	0.996	2.77e-62
Gadd45g	2.09e-23	0.255935	0.728	0.678	3.77e-19		Ibsp	1.78e-66	-1.53643	0.153	0.267	3.22e-62
Hsp90aa1	4.35e-15	0.258504	0.995	0.996	7.87e-11		Sdc1	4.22e-65	-0.282856	0.255	0.384	7.62e-61
Hspa1b	3.16e-12	0.273981	0.616	0.564	5.7e-08		Sulf1	4.27e-65	-0.338844	0.815	0.867	7.72e-61
							Hist1h1c	8.09e-64	-0.332837	0.478	0.594	1.46e-59
							Cd44	1.72e-63	-0.323843	0.331	0.458	3.11e-59
							Dclk1	1.76e-63	-0.324083	0.214	0.337	3.17e-59
							Dpt	4.91e-63	-0.434094	0.102	0.199	8.87e-59
							Setbp1	1.37e-62	-0.268202	0.497	0.616	2.48e-58
							Lox	1.71e-62	-0.36103	0.761	0.826	3.08e-58
							Col4a1	1.42e-61	-0.272056	0.962	0.966	2.57e-57
							Capg	4.23e-61	-0.320215	0.421	0.543	7.64e-57
							Matn2	1.23e-60	-0.268301	0.239	0.358	2.22e-56
							Tnxb	1.87e-60	-0.344716	0.463	0.57	3.37e-56
							Angptl2	5.09e-60	-0.256575	0.378	0.498	9.19e-56
							Ttc9	5.72e-60	-0.271548	0.087	0.175	1.03e-55
							Cd109	1.01e-59	-0.362207	0.399	0.509	1.82e-55
							Fxyd5	2.23e-59	-0.542049	0.523	0.621	4.03e-55
							Fmod	5.62e-59	-0.882428	0.11	0.204	1.02e-54
							Map4k4	9.92e-59	-0.261044	0.593	0.698	1.79e-54
							Vamp5	8.47e-58	-0.26538	0.422	0.538	1.53e-53
							Ccl19	8.7e-58	-0.307	0.139	0.238	1.57e-53
							Timp3	1.18e-57	-0.43457	0.99	0.991	2.13e-53
							Fkbp11	1.46e-57	-0.2528	0.261	0.376	2.65e-53
							S100a10	8.35e-57	-0.405293	0.806	0.866	1.51e-52
							Col12a1	8.57e-57	-0.398085	0.139	0.238	1.55e-52
							Rnase4	1.43e-56	-0.257993	0.591	0.693	2.58e-52
							Cgref1	5.61e-56	-0.253933	0.177	0.281	1.01e-51
							Junb	5.66e-56	-0.269457	0.733	0.824	1.02e-51
							Zeb2	2.11e-55	-0.257291	0.532	0.642	3.82e-51
							Pth1r	2.43e-55	-0.595627	0.357	0.47	4.38e-51
							H2-T23	2.04e-53	-0.261531	0.307	0.423	3.69e-49
							Col8a1	2.07e-53	-0.750521	0.199	0.303	3.74e-49
							Adamts2	1.45e-52	-0.267353	0.586	0.678	2.62e-48
							Ccdc80	3.59e-52	-0.436113	0.901	0.92	6.49e-48
							Sncg	9.32e-52	-0.438147	0.524	0.629	1.68e-47
							Wisp2	1.67e-51	-0.35043	0.476	0.58	3.02e-47
							Tnfaip2	2.6e-51	-0.276652	0.086	0.167	4.69e-47
							Cd34	2.73e-51	-0.274895	0.185	0.288	4.92e-47
							Fgf2	5.01e-51	-0.254268	0.563	0.665	9.05e-47
							Cox4i2	7.03e-50	-0.359682	0.355	0.465	1.27e-45
							Ly6e	1.3e-49	-0.251489	0.203	0.312	2.35e-45
							Scx	3.68e-49	-0.322833	0.402	0.513	6.64e-45
							Lgals3	7.81e-49	-0.514389	0.484	0.577	1.41e-44
							Gja1	3.37e-48	-0.316767	0.584	0.673	6.08e-44
							Ppp1r14b	1.48e-47	-0.256668	0.8	0.86	2.67e-43
							Cfh	6.16e-47	-0.398953	0.892	0.914	1.11e-42
							Aebp1	4.27e-46	-0.250929	0.987	0.984	7.72e-42
							Atp1b1	1.36e-45	-0.325617	0.375	0.479	2.46e-41
							Dkk3	1.78e-45	-0.267465	0.866	0.904	3.22e-41
							Col11a2	4.62e-44	-0.633268	0.048	0.107	8.35e-40
							Ppic	1.99e-43	-0.378754	0.741	0.811	3.59e-39
							A230065H16Rik	3.37e-43	-0.432009	0.056	0.117	6.09e-39
							Slco2a1	7.29e-43	-0.280223	0.155	0.243	1.32e-38
							Rarres1	8.05e-43	-0.547901	0.303	0.399	1.45e-38
							Nfkbiz	1.21e-42	-0.268722	0.373	0.475	2.18e-38
							Col6a2	1.3e-42	-0.470675	0.834	0.882	2.35e-38
							Col27a1	2.06e-42	-0.533193	0.22	0.311	3.71e-38
							Sox9	7.53e-42	-0.338501	0.296	0.395	1.36e-37
							Chad	3.01e-41	-0.806602	0.05	0.108	5.43e-37
							Ifi27l2a	3.05e-41	-0.47126	0.186	0.278	5.51e-37
							Cxcl12	2.08e-40	-0.343073	0.568	0.645	3.75e-36
							Mgp	2.67e-40	-0.375041	1	1	4.82e-36
							Bst2	4.05e-39	-0.275964	0.571	0.657	7.31e-35
							Fbln1	2.01e-36	-0.365484	0.288	0.38	3.64e-32
							Ltbp2	4.46e-36	-0.571464	0.535	0.607	8.06e-32
							Gpm6b	7.23e-36	-0.27191	0.116	0.188	1.31e-31
							Xylt1	1.1e-34	-0.350016	0.154	0.227	1.99e-30
							Syn3	5.05e-32	-0.25844	0.41	0.491	9.13e-28
							Fosb	1.3e-31	-0.412554	0.53	0.619	2.35e-27
							Alpl	3.05e-31	-0.44217	0.077	0.134	5.51e-27
							Enpp1	1.66e-29	-0.293054	0.33	0.404	3e-25
							Ppa1	1.04e-28	-0.253636	0.542	0.613	1.88e-24
							Gadd45b	1.42e-27	-0.312973	0.473	0.553	2.57e-23
							Sparc	2.06e-27	-0.623859	1	1	3.72e-23
							Klf4	4.1e-27	-0.376087	0.476	0.545	7.4e-23
							Fap	2.33e-25	-0.260702	0.122	0.182	4.2e-21
							Prg4	2.41e-25	-0.306745	0.175	0.245	4.36e-21
							Npc2	3.07e-25	-0.259909	0.863	0.885	5.54e-21
							Des	4.69e-24	-0.376723	0.252	0.325	8.48e-20
							Gas6	2.18e-23	-0.276673	0.953	0.939	3.94e-19
							Alcam	1.54e-21	-0.286894	0.732	0.755	2.77e-17
							H2-Ab1	2.02e-21	-0.267918	0.107	0.159	3.65e-17
							Ace	2.68e-21	-0.289042	0.636	0.666	4.84e-17
							Hapln1	1.1e-19	-0.63765	0.079	0.122	1.99e-15
							Pcolce2	2.19e-19	-0.984725	0.446	0.493	3.95e-15
							Mmp3	1.7e-16	-0.368319	0.222	0.273	3.08e-12
							Spp1	4.09e-16	-0.33564	0.517	0.618	7.39e-12
							Egr1	4.41e-16	-0.271021	0.623	0.68	7.97e-12
							Ank	1.22e-15	-0.272206	0.545	0.588	2.2e-11
							Eln	7.02e-15	-0.301613	0.919	0.856	1.27e-10
							Crispld1	6.19e-14	-0.57501	0.401	0.446	1.12e-09
							Col14a1	3.97e-13	-0.268896	0.614	0.649	7.16e-09
							Cst3	2.21e-10	-0.572685	1	1	3.99e-06
							Enpp2	3.82e-10	-0.280156	0.35	0.392	6.9e-06
							Hp	1.91e-08	-0.39455	0.119	0.149	0.000345737
							Phex	3.66e-08	-0.268936	0.076	0.1	0.000661078
							Acan	1.47e-07	-0.857546	0.302	0.329	0.00265971

## Sheet: C0_SMC
Upregulated genes identified in the SMC cluster with Pdgfd KO							Downregulated genes identified in the SMC cluster with Pdgfd KO
Gene	p_val	avg_log2FC	pct.1	pct.2	p_val_adj		Gene	p_val	avg_log2FC	pct.1	pct.2	p_val_adj
Rpl6	1.8406e-210	0.36734	1	1	3.3243e-206		Pdgfd	0	-1.24671	0.001	0.749	0
Eef1a1	6.32588e-162	0.258822	1	1	1.14252e-157		mt-Nd4l	0	-0.524148	0.999	1	0
Zbtb16	1.34497e-121	0.618214	0.58	0.366	2.42914e-117		mt-Atp8	1.31298e-243	-0.59871	0.811	0.992	2.37138e-239
mt-Nd1	9.06701e-119	0.270185	1	1	1.63759e-114		Col1a1	8.11908e-219	-0.662625	0.977	0.998	1.46639e-214
Rpl23a	9.84521e-106	0.326588	0.997	0.992	1.77814e-101		Itih4	5.6145e-182	-0.962528	0.722	0.904	1.01403e-177
Rps26	1.8368e-81	0.296668	0.997	0.997	3.31745e-77		Eln	3.70178e-159	-0.624	0.988	0.993	6.68579e-155
Hspa8	8.15668e-73	0.339066	1	1	1.47318e-68		Col4a2	3.76743e-146	-0.478475	0.934	0.98	6.80435e-142
Apoe	5.30463e-72	0.804143	0.137	0.018	9.58069e-68		Mpp6	3.60223e-128	-0.517443	0.375	0.635	6.50599e-124
Id1	2.29054e-67	0.535145	0.755	0.626	4.13695e-63		Col4a1	1.54508e-114	-0.381364	0.99	0.997	2.79056e-110
4930523C07Rik	1.16605e-64	0.29338	0.988	0.985	2.106e-60		Col3a1	1.2594e-109	-0.466088	0.998	0.999	2.27461e-105
Mt1	1.2001e-62	0.540669	0.979	0.961	2.1675e-58		Fstl1	2.85615e-104	-0.321228	0.997	1	5.1585e-100
Sgk1	1.99229e-59	0.398811	0.7	0.563	3.59828e-55		Srsf5	4.37499e-98	-0.352824	0.945	0.975	7.90166e-94
Ube2d3	2.48792e-54	0.255859	0.97	0.953	4.49343e-50		Col1a2	7.78133e-96	-0.346635	0.999	1	1.40539e-91
Errfi1	3.51651e-53	0.407439	0.747	0.631	6.35117e-49		C4b	2.78784e-93	-0.623128	0.186	0.388	5.03512e-89
Fkbp5	8.87786e-53	0.250615	0.249	0.112	1.60343e-48		Col2a1	4.55148e-90	-0.292282	0.09	0.252	8.22042e-86
Sat1	1.7756e-49	0.354787	0.917	0.859	3.20691e-45		Hist1h1e	1.17541e-87	-0.3965	0.421	0.622	2.1229e-83
Cnn3	2.20943e-48	0.284888	0.971	0.961	3.99045e-44		Col5a1	2.55334e-87	-0.386009	0.679	0.83	4.61159e-83
Lrrc8a	5.00677e-48	0.300234	0.58	0.447	9.04273e-44		Myh10	7.36981e-85	-0.35895	0.96	0.986	1.33106e-80
Aqp1	4.12804e-47	0.32683	0.593	0.454	7.45566e-43		Ahnak	1.10752e-84	-0.309827	0.992	0.998	2.00029e-80
Actb	8.12998e-46	0.27355	1	1	1.46836e-41		Col6a3	4.16174e-82	-0.437095	0.737	0.86	7.51652e-78
Tob2	1.99884e-42	0.303502	0.749	0.656	3.61011e-38		Pdgfrb	5.08567e-81	-0.3509	0.523	0.7	9.18524e-77
Fkbp4	2.3853e-42	0.256256	0.836	0.773	4.30808e-38		Tnxb	7.09869e-81	-0.409661	0.516	0.702	1.28209e-76
Klf15	1.43891e-41	0.262814	0.554	0.423	2.59882e-37		Wisp2	2.84094e-80	-0.594773	0.453	0.636	5.13102e-76
Hspb1	6.53691e-38	0.568026	1	0.998	1.18063e-33		Macf1	3.71513e-77	-0.315135	0.931	0.981	6.7099e-73
Trp53inp1	7.61529e-37	0.315568	0.453	0.327	1.3754e-32		Myh11	2.66674e-74	-0.290028	1	0.999	4.81641e-70
2810474O19Rik	4.15007e-35	0.33085	0.753	0.683	7.49544e-31		Casp4	1.65153e-72	-0.296622	0.112	0.261	2.98284e-68
Tcap	2.30136e-34	0.455145	0.755	0.663	4.15648e-30		Fbn1	1.04409e-71	-0.324712	0.84	0.921	1.88573e-67
Fibin	3.8303e-29	0.316112	0.772	0.69	6.91791e-25		Lars2	3.57268e-71	-0.277627	0.784	0.99	6.45262e-67
Glul	2.94464e-28	0.257216	0.473	0.365	5.31832e-24		Heyl	2.38362e-70	-0.353665	0.622	0.766	4.30506e-66
Prss23	3.29116e-28	0.386399	0.827	0.786	5.94416e-24		Tns1	9.63326e-69	-0.255286	0.995	0.999	1.73986e-64
Serpine2	7.59239e-28	0.272757	0.986	0.987	1.37126e-23		Kcnk3	6.55492e-68	-0.365436	0.159	0.318	1.18388e-63
Sost	8.93162e-26	0.319801	0.964	0.922	1.61314e-21		Gm10073	2.36069e-65	-0.275123	0.602	0.766	4.26364e-61
Gm12840	3.11689e-24	0.311023	0.571	0.484	5.62942e-20		Nupr1	2.36918e-65	-0.358851	0.996	0.998	4.27898e-61
Fdps	1.0248e-15	0.251103	0.478	0.41	1.85089e-11		Serpina3n	6.04162e-64	-0.582239	0.113	0.252	1.09118e-59
Rgs5	7.8763e-08	0.271388	0.432	0.376	0.00142254		Dsp	9.32191e-64	-0.412549	0.775	0.869	1.68363e-59
Mt2	2.24239e-07	0.257519	0.634	0.596	0.00404998		Ltbp3	2.57119e-63	-0.325359	0.874	0.937	4.64383e-59
							Col5a2	1.21736e-62	-0.377868	0.819	0.896	2.19867e-58
							Calu	2.73658e-62	-0.273393	0.911	0.963	4.94254e-58
							Nes	1.23697e-60	-0.358455	0.771	0.867	2.23409e-56
							Lrp1	5.58323e-60	-0.277794	0.939	0.978	1.00839e-55
							Ifitm3	1.32605e-59	-0.412285	0.951	0.97	2.39499e-55
							Rrbp1	3.83801e-58	-0.26696	0.981	0.992	6.93182e-54
							Hist1h2bc	5.5912e-58	-0.299087	0.91	0.957	1.00983e-53
							Emilin1	1.09407e-56	-0.30784	0.692	0.802	1.976e-52
							Ahnak2	4.4194e-55	-0.367568	0.734	0.816	7.98188e-51
							Tpm4	9.48387e-55	-0.343211	0.9	0.946	1.71288e-50
							Plec	1.32057e-54	-0.297736	0.674	0.806	2.38508e-50
							Hif1a	2.40727e-54	-0.317471	0.781	0.868	4.34778e-50
							Vcam1	7.36315e-54	-0.723964	0.368	0.524	1.32986e-49
							Mical2	1.23565e-53	-0.291553	0.836	0.914	2.2317e-49
							Synpo	1.8212e-53	-0.294134	0.668	0.782	3.28928e-49
							Tmem176b	2.38615e-53	-0.425749	0.321	0.48	4.30962e-49
							Timp2	3.5354e-53	-0.252092	0.994	0.998	6.38529e-49
							Mical3	7.56331e-53	-0.263362	0.55	0.7	1.36601e-48
							Eva1b	1.43427e-52	-0.289846	0.835	0.904	2.59043e-48
							Chd4	8.36238e-52	-0.26946	0.802	0.894	1.51033e-47
							Gm42418	1.16202e-51	-0.316585	1	1	2.09873e-47
							Fat1	5.28693e-51	-0.286359	0.834	0.909	9.54873e-47
							Sulf2	1.18646e-50	-0.339734	0.525	0.662	2.14286e-46
							Tmem176a	2.23096e-50	-0.388957	0.207	0.348	4.02934e-46
							Synpo2	3.18264e-47	-0.250112	0.983	0.992	5.74816e-43
							Des	6.94741e-47	-0.672151	0.304	0.451	1.25477e-42
							Actc1	7.24237e-47	-0.856631	0.056	0.148	1.30804e-42
							Hist1h1c	2.03593e-46	-0.344955	0.49	0.631	3.67709e-42
							Gpc6	4.86177e-46	-0.317492	0.763	0.854	8.78084e-42
							Osmr	9.16017e-46	-0.264807	0.24	0.379	1.65442e-41
							Itgb3	1.08581e-45	-0.266462	0.451	0.588	1.96108e-41
							Bmp3	5.81989e-41	-0.354088	0.412	0.552	1.05113e-36
							Scn1b	3.27174e-40	-0.257778	0.701	0.801	5.9091e-36
							Cxcl12	2.94692e-38	-0.4947	0.468	0.586	5.32244e-34
							Col6a1	4.17933e-38	-0.261002	0.821	0.88	7.54829e-34
							Synm	5.71018e-38	-0.25459	0.419	0.551	1.03132e-33
							Lox	3.2114e-37	-0.292613	0.743	0.83	5.8001e-33
							Col4a6	1.07336e-36	-0.284424	0.746	0.831	1.9386e-32
							Phlda3	3.31135e-36	-0.32757	0.483	0.609	5.98062e-32
							Aebp1	2.81942e-35	-0.300377	0.991	0.989	5.09216e-31
							Serpinb6b	5.41095e-32	-0.274062	0.677	0.773	9.77272e-28
							Wnt16	6.84957e-31	-0.394999	0.613	0.697	1.2371e-26
							Scx	4.81836e-30	-0.37193	0.365	0.479	8.70244e-26
							Ibsp	9.81058e-28	-0.253429	0.124	0.216	1.77189e-23
							Gm13889	9.83109e-28	-0.293758	0.884	0.924	1.77559e-23
							Zfp36l1	3.04348e-27	-0.272422	0.852	0.895	5.49683e-23
							Gxylt2	3.16287e-27	-0.276145	0.653	0.729	5.71246e-23
							Sncg	4.6969e-26	-0.384462	0.482	0.595	8.48306e-22
							Cfh	7.87879e-26	-0.351901	0.903	0.933	1.42299e-21
							Fbln1	1.48381e-25	-0.325348	0.18	0.276	2.67991e-21
							Timp1	2.76431e-25	-0.329411	0.384	0.491	4.99262e-21
							Thbs1	4.93163e-25	-0.513564	0.093	0.166	8.90701e-21
							Crlf1	1.88407e-24	-0.424832	0.255	0.348	3.40283e-20
							Ifi27l2a	8.39834e-24	-0.41884	0.163	0.252	1.51683e-19
							Fn1	2.79649e-23	-0.456645	0.911	0.934	5.05074e-19
							Tnc	6.04931e-21	-0.253877	0.192	0.276	1.09257e-16
							Cp	6.64747e-20	-0.264022	0.202	0.289	1.2006e-15
							Actg2	9.58691e-15	-0.256381	0.732	0.776	1.73149e-10
							Igfbp2	1.14976e-14	-0.592956	0.231	0.302	2.07658e-10
							C3	8.70134e-11	-0.273113	0.087	0.131	1.57155e-06
							Dcn	1.9377e-06	-0.567644	0.587	0.644	0.0349968

## Sheet: C1_FMC
Upregulated genes identified in the FMC cluster with Pdgfd KO							Downregulated genes identified in the FMC cluster with Pdgfd KO
Gene	p_val	avg_log2FC	pct.1	pct.2	p_val_adj		Gene	p_val	avg_log2FC	pct.1	pct.2	p_val_adj
Zbtb16	2.37456e-82	0.632129	0.489	0.223	4.28869e-78		Pdgfd	1.21613e-261	-0.810479	0	0.491	2.19645e-257
Mt1	3.33701e-80	1.32835	0.979	0.96	6.02698e-76		mt-Nd4l	5.9379e-108	-0.487578	0.992	0.999	1.07244e-103
Rpl6	4.83509e-72	0.331252	1	1	8.73266e-68		mt-Atp8	1.07671e-83	-0.492988	0.802	0.981	1.94464e-79
Mt2	7.43954e-51	1.15537	0.901	0.812	1.34366e-46		Mpp6	5.71446e-65	-0.551472	0.567	0.799	1.03209e-60
Rpl41	8.49232e-50	0.267503	1	1	1.5338e-45		Srsf5	1.92403e-57	-0.394855	0.88	0.953	3.47499e-53
Rps26	8.04688e-48	0.34006	0.998	0.998	1.45335e-43		Gm10073	1.15412e-46	-0.349835	0.673	0.831	2.08445e-42
Rpl23a	2.00318e-38	0.281663	0.992	0.984	3.61795e-34		Col2a1	4.29272e-43	-0.382809	0.087	0.254	7.75309e-39
Slc39a1	4.04969e-37	0.438109	0.825	0.741	7.31415e-33		Col4a2	3.57823e-36	-0.352344	0.896	0.955	6.46264e-32
Fkbp5	2.62706e-32	0.333378	0.437	0.272	4.74474e-28		Col5a1	8.67119e-32	-0.376327	0.834	0.922	1.5661e-27
Lrrc8a	1.82716e-27	0.279197	0.638	0.502	3.30003e-23		Col4a1	2.13077e-31	-0.322138	0.951	0.982	3.84839e-27
Usmg5	2.38223e-25	0.269676	0.914	0.879	4.30254e-21		Sptbn1	2.25763e-30	-0.279455	0.951	0.983	4.0775e-26
Klf15	3.58763e-24	0.251227	0.421	0.275	6.47962e-20		Col6a3	4.0147e-29	-0.526824	0.813	0.907	7.25095e-25
Notch2	9.21054e-24	0.303952	0.512	0.383	1.66352e-19		Calu	7.36352e-29	-0.262222	0.947	0.974	1.32992e-24
Glul	1.23458e-23	0.378123	0.506	0.367	2.22978e-19		Hist1h2bc	1.75377e-28	-0.343193	0.869	0.924	3.16749e-24
Cebpb	2.35468e-23	0.350151	0.954	0.921	4.25278e-19		Macf1	3.444e-28	-0.274068	0.871	0.943	6.22021e-24
Dusp1	5.9125e-22	0.410065	0.782	0.689	1.06786e-17		Lamb2	6.2946e-27	-0.263199	0.898	0.939	1.13687e-22
Kdelr2	4.23721e-21	0.276279	0.932	0.902	7.65283e-17		Hist1h1e	5.54025e-25	-0.301124	0.347	0.499	1.00062e-20
Nop10	8.71466e-21	0.261539	0.92	0.897	1.57396e-16		Myh9	5.49553e-24	-0.316442	0.857	0.926	9.92547e-20
Actb	3.01349e-20	0.330739	1	1	5.44266e-16		Cx3cl1	1.6787e-22	-0.370071	0.676	0.758	3.0319e-18
Gm12840	8.64325e-20	0.647345	0.633	0.522	1.56106e-15		Fbn1	7.28871e-22	-0.263378	0.943	0.974	1.31641e-17
Prdx1	2.37235e-19	0.267441	1	0.998	4.28469e-15		Gpc6	9.71093e-21	-0.282256	0.832	0.897	1.75389e-16
2010107E04Rik	1.097e-18	0.251069	0.883	0.862	1.98128e-14		Casp4	1.36998e-20	-0.266278	0.48	0.609	2.47433e-16
Tsc22d3	6.76147e-18	0.396736	0.355	0.245	1.22119e-13		Plec	1.03095e-19	-0.297652	0.798	0.873	1.86201e-15
Nbl1	1.45934e-17	0.410322	0.856	0.821	2.63572e-13		Col1a1	1.60825e-19	-0.304995	0.992	0.995	2.90466e-15
Pdk4	1.10439e-16	0.251927	0.316	0.208	1.99463e-12		Hist1h1c	2.11315e-19	-0.314797	0.443	0.565	3.81656e-15
Birc2	1.40764e-15	0.250121	0.609	0.507	2.54234e-11		Filip1l	1.11202e-17	-0.333478	0.885	0.926	2.00841e-13
Rbp4	3.29352e-14	0.446463	0.447	0.333	5.94843e-10		Nes	4.69241e-17	-0.338094	0.495	0.599	8.47497e-13
Lcn2	6.9816e-14	0.678182	0.655	0.571	1.26095e-09		Col6a1	1.72642e-16	-0.296564	0.914	0.944	3.1181e-12
Fabp4	8.93195e-14	0.339403	0.615	0.511	1.6132e-09		Loxl2	2.40331e-16	-0.273065	0.408	0.523	4.34062e-12
Hspb1	1.60214e-13	0.378771	0.968	0.961	2.89362e-09		Cdh13	2.67802e-16	-0.266697	0.87	0.911	4.83677e-12
Hspb7	9.55592e-13	0.274258	0.675	0.597	1.7259e-08		Tnxb	2.77996e-15	-0.338363	0.54	0.632	5.02089e-11
Ctsl	4.23675e-12	0.274819	0.996	0.994	7.652e-08		Gja1	5.24337e-15	-0.295583	0.705	0.775	9.47005e-11
Clu	4.88582e-12	0.468785	0.992	0.988	8.82428e-08		Medag	2.62225e-14	-0.291452	0.388	0.496	4.73604e-10
Tcap	8.88458e-12	0.44845	0.299	0.209	1.60464e-07		Pdlim4	6.18827e-14	-0.312519	0.67	0.744	1.11766e-09
Ctsk	3.32552e-10	0.296894	0.51	0.433	6.00621e-06		Bok	1.18889e-13	-0.304545	0.414	0.519	2.14725e-09
Hp	5.68816e-10	0.410956	0.216	0.141	1.02734e-05		Phlda3	2.35754e-13	-0.325378	0.777	0.834	4.25795e-09
Selp	2.02269e-09	0.278399	0.189	0.121	3.65319e-05		Fbln2	2.63771e-13	-0.373715	0.559	0.648	4.76397e-09
Mxra8	8.25223e-09	0.267203	0.958	0.955	0.000149044		Plcb4	4.28579e-12	-0.2749	0.725	0.781	7.74056e-08
Sfrp2	8.37441e-09	0.660357	0.701	0.655	0.00015125		Cd44	1.42138e-11	-0.275682	0.53	0.625	2.56716e-07
Cp	9.51565e-07	0.2741	0.732	0.689	0.0171862		Thbs1	8.43555e-11	-0.593289	0.404	0.498	1.52354e-06
2210407C18Rik	2.28488e-06	0.352259	0.365	0.294	0.0412671		Cd109	4.29762e-10	-0.251715	0.533	0.614	7.76194e-06
							Ccnd1	8.26348e-10	-0.326895	0.157	0.232	1.49247e-05
							Col6a2	2.70908e-09	-0.251108	0.842	0.879	4.89288e-05
							Fn1	8.65903e-09	-0.363968	0.952	0.959	0.000156391
							Ttc9	8.21193e-08	-0.272468	0.254	0.325	0.00148316
							1500015O10Rik	1.27105e-07	-0.432795	0.565	0.655	0.00229564
							Fbln1	2.67404e-07	-0.253118	0.549	0.607	0.00482958

## Sheet: C2_Fblst-1
Upregulated genes identified in the fibroblast-1 cluster with Pdgfd KO							Downregulated genes identified in the fibroblast-1 cluster with Pdgfd KO
Gene	p_val	avg_log2FC	pct.1	pct.2	p_val_adj		Gene	p_val	avg_log2FC	pct.1	pct.2	p_val_adj
Tsc22d3	4.18026e-97	0.987171	0.777	0.581	7.54996e-93		Pdgfd	9.68696e-301	-0.66053	0	0.399	1.74956e-296
Zbtb16	5.52204e-91	0.635907	0.586	0.319	9.97336e-87		Gm10600	8.51563e-88	-0.608459	0.471	0.736	1.53801e-83
Apoe	2.65528e-79	3.07885	0.347	0.121	4.79571e-75		Gm10076	2.02683e-76	-0.433971	0.982	0.993	3.66066e-72
Fkbp5	2.52885e-37	0.352854	0.633	0.481	4.56736e-33		Ccl19	5.85772e-69	-0.70994	0.626	0.809	1.05796e-64
Hbb-bs	4.20675e-33	0.699697	0.214	0.082	7.59781e-29		mt-Atp8	1.19123e-56	-0.379341	0.891	0.967	2.15147e-52
Klf9	8.11332e-31	0.294101	0.981	0.974	1.46535e-26		S1pr3	1.41249e-49	-0.504683	0.266	0.465	2.5511e-45
Glul	1.18053e-30	0.456904	0.797	0.702	2.13216e-26		C4b	7.15646e-48	-0.634002	0.793	0.91	1.29253e-43
Tagln	3.03623e-28	0.509027	0.537	0.353	5.48373e-24		mt-Nd4l	9.89476e-44	-0.310322	0.988	0.994	1.78709e-39
Tpm2	1.37504e-27	0.479167	0.614	0.461	2.48345e-23		Serpina3n	3.94957e-43	-0.463261	0.734	0.882	7.13331e-39
Klf13	1.78632e-25	0.289879	0.909	0.875	3.22627e-21		Ccl8	1.42139e-42	-0.408754	0.173	0.348	2.56717e-38
Dstn	2.72751e-23	0.297158	0.993	0.986	4.92615e-19		Lcn2	2.87388e-41	-0.825989	0.338	0.536	5.19051e-37
Nr1d1	3.0163e-22	0.333706	0.44	0.312	5.44774e-18		Mpp6	2.9026e-39	-0.339619	0.656	0.854	5.24238e-35
Irf2bp2	5.81563e-22	0.265403	0.843	0.801	1.05036e-17		Uba52	3.10848e-38	-0.279373	0.906	0.954	5.61422e-34
Kdelr2	4.12334e-21	0.251193	0.909	0.882	7.44717e-17		C3	4.45087e-35	-0.565375	0.83	0.91	8.03872e-31
Acta2	4.00421e-20	0.513305	0.639	0.491	7.232e-16		Srsf5	2.30264e-31	-0.269851	0.917	0.961	4.15879e-27
Dpysl2	1.05145e-19	0.297916	0.835	0.787	1.89902e-15		Lrp1	5.21822e-31	-0.257981	0.999	0.998	9.42462e-27
Rhob	1.05969e-19	0.321134	0.878	0.825	1.91391e-15		Gm10073	3.77777e-28	-0.257418	0.661	0.787	6.82303e-24
Sfrp2	1.61086e-19	0.97702	0.389	0.27	2.90937e-15		Lrg1	7.98568e-26	-0.470639	0.117	0.229	1.44229e-21
Ecm2	3.44954e-19	0.327684	0.854	0.813	6.23022e-15		Apod	9.45112e-26	-0.271573	0.456	0.606	1.70697e-21
Pam	4.51014e-19	0.253668	0.994	0.98	8.14576e-15		B2m	1.87035e-25	-0.309916	0.999	1	3.37804e-21
Klf2	8.94418e-19	0.410193	0.86	0.804	1.61541e-14		Man2a1	5.44771e-25	-0.329196	0.836	0.904	9.8391e-21
Ptrf	1.10008e-18	0.254203	0.879	0.837	1.98685e-14		Tmem176a	6.29982e-25	-0.390412	0.707	0.823	1.13781e-20
Myl9	6.04096e-18	0.54377	0.505	0.383	1.09106e-13		Tmem176b	3.43188e-23	-0.351753	0.774	0.876	6.19832e-19
4930523C07Rik	7.8715e-18	0.254659	0.857	0.807	1.42167e-13		Lgals3bp	4.42593e-23	-0.358169	0.732	0.831	7.99368e-19
Aspn	1.31442e-15	0.667849	0.716	0.657	2.37397e-11		Bok	3.23861e-22	-0.288131	0.617	0.731	5.84925e-18
Pcolce2	2.58011e-15	0.310957	0.801	0.724	4.65994e-11		1110008P14Rik	1.09984e-21	-0.373531	0.605	0.693	1.98642e-17
Mfap5	1.40533e-14	0.292887	0.947	0.9	2.53816e-10		Nav1	1.37118e-21	-0.255793	0.828	0.894	2.47649e-17
Ctgf	2.47444e-12	0.308987	0.865	0.783	4.46909e-08		Gfra1	1.942e-21	-0.334051	0.19	0.305	3.50744e-17
Igfbp6	7.24011e-12	0.428389	0.577	0.496	1.30764e-07		Ccl7	3.10366e-21	-0.675006	0.161	0.272	5.60552e-17
Id1	9.83486e-12	0.368001	0.55	0.467	1.77627e-07		Cxcl16	2.04109e-20	-0.275049	0.676	0.773	3.68641e-16
Fmo2	1.07532e-11	0.325905	0.911	0.916	1.94213e-07		Bst2	2.5046e-20	-0.444703	0.896	0.94	4.52355e-16
Omd	2.03695e-11	0.256114	0.465	0.377	3.67893e-07		Vcam1	3.16709e-20	-0.324921	0.813	0.877	5.72008e-16
Epha3	3.17357e-11	0.255595	0.268	0.187	5.73178e-07		Hist1h2bc	3.23378e-20	-0.292603	0.775	0.851	5.84053e-16
Cdkn1a	1.05752e-10	0.396727	0.612	0.551	1.90998e-06		Steap4	5.32651e-20	-0.274134	0.532	0.677	9.62021e-16
Errfi1	1.2584e-10	0.260844	0.804	0.758	2.2728e-06		Mmp3	1.00626e-19	-0.748417	0.481	0.601	1.8174e-15
Cst3	1.49936e-10	0.254302	1	1	2.70799e-06		Ifi27l2a	1.59373e-19	-0.467893	0.778	0.865	2.87843e-15
Fibin	1.59104e-10	0.303963	0.556	0.477	2.87357e-06		C1ra	2.19652e-19	-0.280252	0.898	0.942	3.96713e-15
Cpe	1.72169e-10	0.383573	0.738	0.672	3.10954e-06		Gda	4.11194e-19	-0.328612	0.719	0.815	7.42658e-15
Csrp1	2.50959e-10	0.304585	0.632	0.565	4.53256e-06		Ifitm3	1.01979e-18	-0.292673	0.999	1	1.84184e-14
Nbl1	3.2806e-10	0.280436	0.858	0.829	5.92509e-06		Prg4	1.02353e-18	-0.406688	0.584	0.706	1.84859e-14
Aqp1	1.23692e-09	0.67333	0.272	0.204	2.234e-05		Ccl2	1.59593e-18	-0.676241	0.15	0.252	2.88242e-14
Fmod	1.26926e-09	0.468887	0.311	0.238	2.29242e-05		H2-T23	1.70537e-18	-0.363301	0.911	0.956	3.08007e-14
Mt1	8.55593e-08	0.326319	0.978	0.976	0.00154529		Psmb8	2.85437e-17	-0.254302	0.753	0.816	5.15528e-13
Fbln7	1.4583e-07	0.262208	0.474	0.415	0.00263384		Spon1	7.79493e-17	-0.257853	0.406	0.529	1.40784e-12
Dbp	3.25199e-07	0.25224	0.187	0.134	0.00587342		Mafb	1.61972e-16	-0.291652	0.501	0.608	2.92537e-12
Gm26771	3.47203e-07	0.287736	0.197	0.141	0.00627084		Phlda1	2.9685e-15	-0.325764	0.742	0.822	5.36142e-11
Prss23	5.14922e-07	0.29524	0.505	0.444	0.00930001		Tnxb	3.23835e-15	-0.276928	0.797	0.861	5.84878e-11
Pdlim3	2.6392e-06	0.263725	0.31	0.254	0.0476665		Saa3	3.4935e-15	-0.508783	0.124	0.212	6.30961e-11
							AW112010	1.23135e-14	-0.297859	0.288	0.394	2.22395e-10
							C1s1	1.30642e-14	-0.289667	0.83	0.886	2.35952e-10
							Irf7	1.73571e-14	-0.490103	0.335	0.434	3.13486e-10
							Hist1h1c	3.1393e-14	-0.278427	0.396	0.496	5.66989e-10
							Col15a1	5.4189e-14	-0.34192	0.711	0.776	9.78708e-10
							Inmt	1.47922e-13	-0.341282	0.304	0.408	2.67161e-09
							Plvap	7.12064e-13	-0.257147	0.368	0.461	1.28606e-08
							Cfb	1.11496e-12	-0.278305	0.423	0.525	2.01374e-08
							Igf1	1.34124e-12	-0.251862	0.745	0.803	2.42242e-08
							C7	1.55825e-12	-0.36214	0.426	0.518	2.81436e-08
							Cxcl12	2.35796e-12	-0.263013	0.782	0.854	4.25872e-08
							Ly6e	8.29601e-12	-0.392715	0.936	0.957	1.49834e-07
							Spon2	1.52719e-11	-0.45898	0.182	0.26	2.75826e-07
							H2-K1	1.84488e-11	-0.266047	0.979	0.988	3.33204e-07
							Sned1	2.52213e-11	-0.345325	0.375	0.46	4.55521e-07
							Mgp	3.97316e-11	-0.331229	0.997	0.996	7.17593e-07
							Adh1	1.12644e-10	-0.340607	0.268	0.352	2.03445e-06
							Ebf2	1.3348e-10	-0.272173	0.327	0.4	2.41078e-06
							Plac8	2.48196e-10	-0.44657	0.259	0.341	4.48266e-06
							Il6	5.5737e-10	-0.350612	0.203	0.281	1.00667e-05
							Hp	7.50453e-10	-0.302319	0.201	0.278	1.35539e-05
							Hk2	1.20555e-09	-0.333259	0.317	0.402	2.17735e-05
							Lbh	4.83457e-09	-0.25734	0.587	0.656	8.73172e-05
							Spp1	9.08934e-09	-0.837274	0.144	0.209	0.000164163
							Lgi2	1.18859e-08	-0.260531	0.342	0.417	0.000214672
							Cxcl14	2.94299e-08	-0.459412	0.081	0.131	0.000531533
							Srpx	4.63625e-08	-0.283457	0.612	0.671	0.000837352
							Ptx3	1.04142e-07	-0.370654	0.221	0.288	0.00188092
							Slfn5	1.79661e-07	-0.260054	0.493	0.549	0.00324485

## Sheet: C3_Mac
Upregulated genes identified in the macrophage cluster with Pdgfd KO							Downregulated genes identified in the macrophage cluster with Pdgfd KO
Gene	p_val	avg_log2FC	pct.1	pct.2	p_val_adj		Gene	p_val	avg_log2FC	pct.1	pct.2	p_val_adj
Fkbp5	2.10821e-34	0.778959	0.552	0.298	3.80765e-30		Gm10076	1.14927e-39	-0.479019	0.98	0.993	2.07569e-35
Rhoa	9.22926e-27	0.313802	1	1	1.6669e-22		Rps29	6.86016e-27	-0.274763	1	1	1.23901e-22
Tsc22d3	3.56955e-17	0.560367	0.75	0.592	6.44696e-13		mt-Atp8	2.92425e-21	-0.383201	0.832	0.956	5.28149e-17
Ucp2	2.46867e-16	0.325094	0.996	0.999	4.45867e-12		Gm10073	3.10478e-18	-0.321455	0.552	0.742	5.60753e-14
Actb	1.34689e-14	0.440214	1	1	2.43261e-10		Tmem176b	2.7252e-17	-0.457643	0.797	0.88	4.92199e-13
Hbb-bs	1.566e-14	3.0198	0.241	0.098	2.82834e-10		Rps18	3.71317e-17	-0.26887	0.999	1	6.70635e-13
Dusp1	1.44819e-10	0.603815	0.926	0.924	2.61558e-06		Tmem176a	9.98374e-16	-0.51284	0.77	0.877	1.80316e-11
Lgals3	8.12733e-10	0.551175	0.934	0.929	1.46788e-05		Clec12a	4.68068e-15	-0.496943	0.71	0.807	8.45378e-11
Capg	1.06173e-09	0.511044	0.755	0.663	1.91759e-05		Plxnd1	3.35285e-14	-0.36394	0.632	0.753	6.05559e-10
Cd9	5.69704e-09	0.642046	0.705	0.604	0.000102894		Gm26740	7.56206e-14	-0.315576	0.485	0.647	1.36578e-09
Anxa2	6.15397e-09	0.446023	0.897	0.873	0.000111147		Lars2	1.47865e-13	-0.253456	0.83	0.984	2.67059e-09
Sgk1	7.88652e-09	0.54073	0.61	0.496	0.000142438		Ccl8	1.92954e-13	-1.21479	0.382	0.571	3.48494e-09
Txn1	7.96863e-09	0.31141	0.984	0.977	0.000143921		AY036118	2.36765e-12	-0.298018	0.971	0.996	4.27621e-08
Aldoa	1.05863e-08	0.28406	0.951	0.918	0.000191199		Mef2c	6.6387e-12	-0.385263	0.69	0.794	1.19902e-07
Degs1	1.64015e-08	0.299188	0.707	0.619	0.000296227		Ptpn18	4.88839e-11	-0.30515	0.949	0.974	8.82892e-07
Rhoc	2.39914e-08	0.374842	0.659	0.554	0.000433309		Aif1	9.27868e-11	-0.358598	0.861	0.916	1.67582e-06
Jdp2	3.90338e-08	0.254702	0.643	0.507	0.00070499		Gas7	1.24878e-10	-0.33348	0.532	0.672	2.25541e-06
Tubb5	1.18017e-07	0.279061	0.897	0.867	0.0021315		Ccl12	1.84884e-10	-0.756992	0.467	0.603	3.3392e-06
Klf13	1.37096e-07	0.270151	0.889	0.836	0.00247609		Ly86	2.1045e-10	-0.255245	0.937	0.985	3.80094e-06
Vim	1.53396e-07	0.386046	0.999	0.993	0.00277049		Evi2a	6.23487e-10	-0.283648	0.889	0.949	1.12608e-05
Slc39a1	1.73448e-07	0.292365	0.643	0.554	0.00313264		Dab2	1.20748e-09	-0.376873	0.849	0.917	2.18083e-05
Prdx1	2.14243e-07	0.430307	0.995	0.996	0.00386944		Trps1	1.43998e-09	-0.272012	0.684	0.789	2.60075e-05
Psmb6	4.38329e-07	0.260033	0.908	0.872	0.00791667		H2-Ab1	1.52537e-09	-0.395763	0.767	0.882	2.75497e-05
Card19	5.14307e-07	0.260408	0.852	0.814	0.00928891		AI607873	1.93453e-09	-0.349396	0.933	0.955	3.49395e-05
Fabp4	9.86562e-07	0.787886	0.179	0.099	0.0178183		Cltc	2.01111e-09	-0.336803	0.929	0.956	3.63227e-05
Anxa1	9.9229e-07	0.370493	0.807	0.763	0.0179218		Gpr34	2.07037e-09	-0.293761	0.303	0.451	3.7393e-05
Syngr1	1.08537e-06	0.342689	0.222	0.129	0.0196029		Gm15987	2.76695e-09	-0.256698	0.215	0.349	4.99739e-05
Pkm	1.57704e-06	0.273289	0.937	0.926	0.028483		Marcks	5.51485e-09	-0.293185	0.922	0.972	9.96036e-05
Ier2	1.69225e-06	0.466905	0.832	0.814	0.0305638		Etv3	9.75921e-09	-0.39792	0.564	0.678	0.000176261
							H2-Eb1	1.20362e-08	-0.388764	0.707	0.828	0.000217385
							Arhgap18	1.62053e-08	-0.269998	0.568	0.675	0.000292685
							Clec4a2	1.02837e-07	-0.304893	0.634	0.739	0.00185734
							H2-Aa	1.36283e-07	-0.307342	0.715	0.844	0.00246141
							Plbd1	1.41812e-07	-0.380336	0.584	0.684	0.00256127
							Csf1r	1.49668e-07	-0.261081	0.934	0.944	0.00270316
							Rgl1	2.16478e-07	-0.358585	0.42	0.53	0.0039098
							Ntpcr	2.54502e-07	-0.250923	0.594	0.696	0.00459657
							Mrc1	3.42324e-07	-0.292975	0.61	0.742	0.00618272
							Abca1	3.54185e-07	-0.269817	0.803	0.868	0.00639694
							Nxpe5	3.86126e-07	-0.419396	0.353	0.457	0.00697382
							C4b	4.7464e-07	-0.479494	0.41	0.538	0.00857248
							Ly6e	7.21702e-07	-0.36447	0.856	0.907	0.0130347
							Clec10a	1.02245e-06	-0.377781	0.396	0.515	0.0184665
							Ccr2	2.14821e-06	-0.351095	0.39	0.499	0.0387988
							Rel	2.21843e-06	-0.41566	0.799	0.839	0.0400671

## Sheet: C4_CMC
Upregulated genes identified in the CMC cluster with Pdgfd KO							Downregulated genes identified in the CMC cluster with Pdgfd KO
Gene	p_val	avg_log2FC	pct.1	pct.2	p_val_adj		Gene	p_val	avg_log2FC	pct.1	pct.2	p_val_adj
Rpl6	5.89772e-50	0.480303	1	0.999	1.06519e-45		mt-Atp8	4.6275e-71	-0.855278	0.598	0.97	8.35773e-67
Tagln	1.81754e-38	0.522763	0.822	0.573	3.28266e-34		mt-Nd4l	4.17412e-55	-0.60297	0.98	1	7.53888e-51
Acta2	6.90157e-34	0.652676	0.9	0.774	1.24649e-29		Gm42418	6.79915e-46	-0.718105	0.997	1	1.22799e-41
Myl9	6.3542e-31	0.687245	0.596	0.305	1.14763e-26		Tpt1	5.02917e-42	-0.335312	1	1	9.08319e-38
Slc39a1	1.68752e-30	0.692101	0.783	0.62	3.04782e-26		Lars2	7.68482e-41	-0.504221	0.6	0.989	1.38795e-36
Prdx1	2.14029e-29	0.549052	0.992	0.99	3.86559e-25		AY036118	2.23919e-38	-0.447621	0.73	0.995	4.0442e-34
Fau	1.64368e-28	0.290105	1	1	2.96865e-24		Rps18	2.6258e-37	-0.377253	1	1	4.74245e-33
Rpl36	2.87315e-25	0.303934	1	1	5.18919e-21		Rps6	7.16931e-36	-0.364841	0.998	1	1.29485e-31
Mt1	4.83303e-25	1.45395	0.908	0.819	8.72894e-21		Rps14	1.14712e-34	-0.354368	1	1	2.07182e-30
Actb	1.24683e-24	0.546178	1	1	2.25191e-20		Col5a2	1.42392e-34	-0.621866	0.985	0.999	2.57174e-30
Rpl41	6.84418e-24	0.279543	1	1	1.23613e-19		Gm10073	5.2634e-33	-0.511034	0.575	0.833	9.50623e-29
Rps8	8.14157e-24	0.271501	1	1	1.47045e-19		Col4a2	8.67302e-32	-0.544056	0.804	0.938	1.56643e-27
Rpl21	1.24179e-23	0.269036	1	1	2.24279e-19		Hdlbp	5.13062e-27	-0.433979	0.962	0.988	9.26641e-23
Myl6	2.08921e-23	0.390094	1	0.998	3.77333e-19		mt-Nd5	7.15481e-27	-0.381473	0.998	1	1.29223e-22
Rps26	2.08141e-22	0.34995	1	0.998	3.75924e-18		Rrbp1	3.97003e-26	-0.42534	0.995	0.999	7.17026e-22
Laptm4a	4.34049e-22	0.309533	1	1	7.83935e-18		Susd5	6.89268e-26	-0.712833	0.781	0.89	1.24489e-21
Uqcrb	9.97104e-22	0.349842	0.984	0.964	1.80087e-17		Col6a1	1.69117e-25	-0.520284	0.979	0.998	3.05443e-21
Nop10	4.16632e-21	0.386568	0.941	0.906	7.52478e-17		mt-Nd2	5.94835e-25	-0.326151	1	1	1.07433e-20
Cxx1a	6.92593e-21	0.40269	0.697	0.5	1.25089e-16		Col6a2	1.15698e-24	-0.539835	0.962	0.989	2.08962e-20
mt-Cytb	7.16109e-21	0.327703	1	0.999	1.29336e-16		Col1a2	2.585e-24	-0.645276	1	1	4.66877e-20
Gsn	1.49747e-20	0.551682	0.995	0.973	2.70457e-16		mt-Atp6	4.67462e-23	-0.251508	1	1	8.44283e-19
Cd81	5.37715e-20	0.458933	0.995	0.993	9.71167e-16		Nfat5	5.53681e-23	-0.451079	0.623	0.801	1e-18
Fth1	7.07236e-20	0.640048	1	1	1.27734e-15		Col5a1	8.64922e-23	-0.632014	0.825	0.924	1.56214e-18
Rpl39	1.12377e-19	0.281905	1	1	2.02965e-15		Fn1	3.58627e-22	-0.51278	1	1	6.47717e-18
Tmem176b	1.43986e-19	0.469663	0.947	0.872	2.60054e-15		Enpp1	6.99496e-22	-0.463902	0.73	0.902	1.26336e-17
Dusp1	2.11431e-19	1.04169	0.755	0.632	3.81866e-15		Smad7	1.27659e-21	-0.580771	0.639	0.805	2.30565e-17
Myl12a	3.26368e-19	0.357836	0.995	0.95	5.89452e-15		Pde4dip	2.20575e-21	-0.475612	0.639	0.809	3.98381e-17
Clu	4.35416e-19	0.744019	0.995	0.971	7.86405e-15		Clic4	2.84036e-21	-0.431075	0.969	0.989	5.12998e-17
Hnrnpk	1.65341e-18	0.328483	0.987	0.958	2.98622e-14		Macf1	6.22598e-21	-0.439401	0.695	0.868	1.12447e-16
Srgn	1.89246e-18	0.801654	0.346	0.156	3.41797e-14		Acan	9.68394e-21	-0.85792	0.901	0.947	1.74902e-16
Cbx3	2.19957e-18	0.378155	0.9	0.79	3.97264e-14		Phldb1	2.26103e-20	-0.360605	0.399	0.639	4.08364e-16
Lrrc8a	6.00619e-18	0.343545	0.662	0.467	1.08478e-13		Eef1b2	2.2753e-20	-0.261074	1	1	4.10941e-16
Tceb2	1.23327e-17	0.287443	0.997	0.998	2.22742e-13		Sdk2	1.03591e-19	-0.477448	0.736	0.857	1.87095e-15
2010107E04Rik	1.73088e-17	0.403652	0.807	0.708	3.12615e-13		Eif4g2	2.64253e-19	-0.362301	0.959	0.978	4.77267e-15
Grina	2.07136e-17	0.4027	0.633	0.429	3.74109e-13		Gnb2l1	2.76619e-19	-0.257569	1	0.999	4.99602e-15
Nbl1	2.77651e-17	0.698913	0.797	0.654	5.01466e-13		Rpl4	3.62026e-19	-0.282986	0.998	1	6.53856e-15
Csrp2	9.69155e-17	0.483273	0.801	0.643	1.75039e-12		Phtf2	3.93013e-19	-0.564541	0.532	0.702	7.09821e-15
Tsc22d3	1.09337e-16	0.63509	0.812	0.703	1.97474e-12		Calu	8.28626e-19	-0.387993	0.835	0.938	1.49658e-14
Sarnp	1.34778e-16	0.317812	0.842	0.682	2.43423e-12		Nfix	9.77256e-19	-0.334375	0.993	0.991	1.76502e-14
Ctsl	1.65872e-16	0.599796	0.89	0.842	2.99582e-12		Sec31a	2.07936e-18	-0.341704	0.876	0.964	3.75553e-14
Tubb5	1.7715e-16	0.407611	0.918	0.815	3.1995e-12		Cd109	3.44532e-18	-0.470711	0.725	0.852	6.22258e-14
Rhoa	1.8469e-16	0.314352	0.997	0.98	3.33569e-12		Pcolce2	4.84505e-18	-1.18693	0.842	0.923	8.75064e-14
Ap2m1	2.45063e-16	0.327731	0.863	0.758	4.42609e-12		Lgalsl	5.94846e-18	-0.410507	0.722	0.852	1.07435e-13
Rpl29	1.12633e-15	0.260606	1	0.999	2.03427e-11		Col6a3	6.49402e-18	-0.544881	0.906	0.958	1.17288e-13
Eif3f	1.16736e-15	0.323719	0.954	0.927	2.10836e-11		Arcn1	7.24867e-18	-0.349512	0.659	0.831	1.30918e-13
Tuba1b	1.45383e-15	0.409968	0.718	0.532	2.62576e-11		Rpl12	7.73951e-18	-0.250742	1	1	1.39783e-13
Alyref	1.50992e-15	0.363995	0.71	0.563	2.72706e-11		Sdc3	1.5057e-17	-0.390095	0.794	0.896	2.71944e-13
Mxra8	2.62604e-15	0.418668	0.993	0.976	4.74289e-11		Xylt1	2.37736e-17	-0.578645	0.69	0.816	4.29376e-13
Lbp	2.68267e-15	1.05217	0.504	0.325	4.84517e-11		A230065H16Rik	2.57844e-17	-0.728825	0.501	0.679	4.65691e-13
Notch2	2.96146e-15	0.372007	0.521	0.34	5.3487e-11		Sh3pxd2a	5.82478e-17	-0.404882	0.55	0.722	1.05201e-12
Selenbp1	3.67986e-15	0.37811	0.514	0.328	6.6462e-11		Cemip	7.51498e-17	-0.494631	0.4	0.594	1.35728e-12
Nfia	4.41563e-15	0.438441	0.82	0.692	7.97508e-11		Cnpy2	1.42434e-16	-0.266441	0.998	0.995	2.5725e-12
Atp6ap1	4.58198e-15	0.333336	0.888	0.795	8.27552e-11		Chst11	1.46603e-16	-0.304955	0.506	0.717	2.6478e-12
Itm2a	1.67607e-14	0.527339	0.142	0.031	3.02715e-10		Myo1d	1.57398e-16	-0.329272	0.614	0.775	2.84276e-12
Gnb1	4.40627e-14	0.313073	0.906	0.846	7.95816e-10		Trps1	2.99487e-16	-0.372189	0.939	0.958	5.40904e-12
Aes	4.55478e-14	0.367995	0.769	0.628	8.2264e-10		Sptbn1	3.05955e-16	-0.307367	0.863	0.948	5.52586e-12
Lpl	6.17272e-14	0.487482	0.611	0.406	1.11486e-09		Prkca	4.35214e-16	-0.335099	0.453	0.655	7.8604e-12
Asah1	8.13281e-14	0.336958	0.713	0.548	1.46887e-09		Ldlrad3	7.80565e-16	-0.461049	0.593	0.742	1.40978e-11
Spcs1	1.09744e-13	0.298213	0.977	0.979	1.98209e-09		Phex	9.59602e-16	-0.818991	0.292	0.48	1.73314e-11
Ifitm2	1.48959e-13	0.279858	0.997	0.996	2.69035e-09		Col4a6	2.09556e-15	-0.472272	0.489	0.666	3.78478e-11
Olfml2b	1.72803e-13	0.430872	0.715	0.566	3.121e-09		Srsf5	2.12862e-15	-0.353417	0.891	0.935	3.8445e-11
Akr1a1	1.9624e-13	0.251332	0.99	0.974	3.54429e-09		Ppfibp1	2.73431e-15	-0.363259	0.603	0.769	4.93844e-11
Dpysl2	2.41222e-13	0.373569	0.586	0.411	4.3567e-09		Dst	2.88423e-15	-0.358156	0.832	0.909	5.20921e-11
Cox6b1	2.52085e-13	0.258745	0.98	0.973	4.55291e-09		Akap9	2.91131e-15	-0.311013	0.713	0.855	5.25812e-11
Tbca	3.32278e-13	0.289096	0.911	0.86	6.00128e-09		Hbegf	3.59886e-15	-0.610744	0.362	0.546	6.4999e-11
Psap	3.9124e-13	0.300966	0.988	0.959	7.06619e-09		Ckap4	7.19528e-15	-0.387727	0.921	0.948	1.29954e-10
Nptn	4.87887e-13	0.290786	0.957	0.959	8.81172e-09		Chd4	7.51536e-15	-0.322156	0.835	0.924	1.35735e-10
Mdh2	8.01903e-13	0.284575	0.82	0.702	1.44832e-08		Dlc1	1.2883e-14	-0.391234	0.545	0.702	2.32679e-10
Gas1	8.90358e-13	0.678466	0.708	0.551	1.60807e-08		Fgfr1	1.43772e-14	-0.376399	0.878	0.94	2.59667e-10
Ctsb	9.38391e-13	0.349957	0.984	0.959	1.69483e-08		Fndc3b	1.91012e-14	-0.325353	0.919	0.953	3.44987e-10
Trf	1.76269e-12	0.463078	0.241	0.103	3.18359e-08		Mef2a	2.76345e-14	-0.330297	0.916	0.95	4.99106e-10
Slpi	4.05392e-12	0.599168	0.132	0.033	7.32179e-08		Limch1	3.08781e-14	-0.463831	0.367	0.558	5.57689e-10
Eif4a1	4.68926e-12	0.288096	0.949	0.923	8.46927e-08		Emp1	3.17696e-14	-0.462324	0.825	0.923	5.7379e-10
Usmg5	6.70896e-12	0.306292	0.862	0.775	1.2117e-07		Cltc	3.44264e-14	-0.300524	0.771	0.882	6.21776e-10
Fkbp1a	8.84785e-12	0.255037	0.951	0.943	1.59801e-07		Cyp26b1	4.51257e-14	-0.471769	0.354	0.529	8.15016e-10
Vcam1	1.7423e-11	0.526671	0.815	0.712	3.14676e-07		Hspg2	4.8879e-14	-0.349909	0.84	0.913	8.82804e-10
Igfbp4	2.01403e-11	0.676213	0.565	0.417	3.63755e-07		Srpr	8.08518e-14	-0.261774	0.896	0.973	1.46026e-09
C1ra	2.08458e-11	0.386795	0.699	0.556	3.76495e-07		Timp3	1.34691e-13	-0.559343	0.957	0.981	2.43265e-09
Aldh2	2.25078e-11	0.315696	0.878	0.783	4.06513e-07		Sec16a	2.77067e-13	-0.263306	0.259	0.443	5.0041e-09
Rpl22l1	2.47522e-11	0.33396	0.99	0.975	4.4705e-07		Lox	4.44464e-13	-0.620129	0.567	0.694	8.02746e-09
Otub1	2.856e-11	0.258913	0.578	0.427	5.15822e-07		Nufip2	4.98924e-13	-0.29306	0.511	0.686	9.01107e-09
Kdelr2	2.87655e-11	0.341654	0.969	0.953	5.19533e-07		Qk	5.64078e-13	-0.277387	0.68	0.819	1.01878e-08
Glmp	2.88425e-11	0.309185	0.766	0.663	5.20925e-07		Col1a1	8.3838e-13	-0.556054	0.974	0.988	1.5142e-08
Ube2e3	3.12617e-11	0.291522	0.72	0.619	5.64618e-07		Sox6	9.40034e-13	-0.359155	0.577	0.72	1.6978e-08
Bnip3l	4.06532e-11	0.279197	0.822	0.723	7.34237e-07		Top2b	9.63198e-13	-0.273351	0.58	0.743	1.73963e-08
Npdc1	4.43172e-11	0.255584	0.952	0.944	8.00413e-07		Nfatc1	1.25207e-12	-0.335797	0.395	0.577	2.26137e-08
Itm2c	5.18687e-11	0.276593	0.967	0.954	9.368e-07		Prdx4	1.32274e-12	-0.306419	0.967	0.984	2.389e-08
Dstn	5.69806e-11	0.314533	0.988	0.974	1.02913e-06		Chst3	1.72675e-12	-0.382675	0.181	0.339	3.11869e-08
Hypk	6.01156e-11	0.275277	0.761	0.655	1.08575e-06		Myo1e	1.74628e-12	-0.323902	0.577	0.731	3.15396e-08
Ctsd	6.36307e-11	0.335109	0.985	0.974	1.14923e-06		Spag9	2.21401e-12	-0.284101	0.811	0.927	3.99872e-08
Lrg1	6.78542e-11	0.450709	0.298	0.161	1.22552e-06		Nfe2l1	2.75077e-12	-0.273825	0.87	0.928	4.96817e-08
Il11ra1	7.07079e-11	0.310632	0.868	0.779	1.27705e-06		Ccdc88a	2.81056e-12	-0.340373	0.807	0.898	5.07615e-08
Htra3	8.6621e-11	0.562516	0.692	0.586	1.56446e-06		Pafah1b1	3.15776e-12	-0.255787	0.852	0.932	5.70323e-08
Lum	1.23193e-10	0.463613	0.988	0.996	2.22499e-06		Asap2	3.29928e-12	-0.304023	0.565	0.722	5.95883e-08
Abi3bp	1.33621e-10	0.47435	0.881	0.826	2.41333e-06		Myo9b	3.67503e-12	-0.295353	0.386	0.555	6.63746e-08
Ywhah	1.46712e-10	0.280579	0.743	0.61	2.64976e-06		Col2a1	4.80978e-12	-1.28078	0.61	0.723	8.68694e-08
Prg4	1.72249e-10	0.420113	0.824	0.701	3.111e-06		Col4a5	4.869e-12	-0.388618	0.671	0.792	8.7939e-08
Mt2	1.78569e-10	1.06508	0.659	0.525	3.22513e-06		Ikbip	5.32645e-12	-0.265857	0.926	0.953	9.6201e-08
Cebpb	2.02166e-10	0.453299	0.946	0.895	3.65131e-06		Ppic	5.73491e-12	-0.310288	0.988	0.991	1.03578e-07
Cp	2.88721e-10	0.522595	0.718	0.607	5.2146e-06		Golim4	6.31991e-12	-0.286062	0.903	0.943	1.14144e-07
Cldnd1	3.67291e-10	0.251879	0.679	0.558	6.63365e-06		Rarres1	6.50234e-12	-0.536828	0.87	0.939	1.17439e-07
Sparcl1	4.52601e-10	0.599731	0.359	0.211	8.17442e-06		Ddx3x	6.95206e-12	-0.292425	0.685	0.818	1.25561e-07
Chil1	4.7096e-10	2.08478	0.31	0.175	8.50601e-06		Col11a2	8.42012e-12	-0.791829	0.53	0.656	1.52076e-07
Rarres2	6.57072e-10	0.388031	0.606	0.453	1.18674e-05		Smg6	8.509e-12	-0.251328	0.336	0.512	1.53681e-07
Ndufv3	8.98477e-10	0.263841	0.883	0.823	1.62274e-05		Copb2	8.88749e-12	-0.266823	0.901	0.954	1.60517e-07
Dcn	1.01848e-09	0.336108	1	1	1.83948e-05		Luzp1	9.35655e-12	-0.285102	0.794	0.873	1.68989e-07
Mgst1	1.30371e-09	0.265144	0.264	0.136	2.35464e-05		Jmjd1c	9.5397e-12	-0.329903	0.613	0.727	1.72296e-07
Cd151	1.84039e-09	0.271339	0.766	0.66	3.32393e-05		Flnb	9.76717e-12	-0.30813	0.491	0.639	1.76405e-07
Rhob	1.92578e-09	0.406145	0.708	0.596	3.47814e-05		Dync1h1	1.90054e-11	-0.272923	0.575	0.727	3.43257e-07
Ndufa3	2.03366e-09	0.268376	0.73	0.639	3.673e-05		Abl2	2.04515e-11	-0.251912	0.186	0.342	3.69375e-07
Pfn1	2.30844e-09	0.274627	0.99	0.98	4.16928e-05		Dock8	2.37996e-11	-0.263031	0.275	0.442	4.29845e-07
Lcn2	2.32638e-09	0.997297	0.73	0.609	4.20167e-05		Clint1	2.42603e-11	-0.372532	0.804	0.875	4.38165e-07
Mmp13	2.40902e-09	1.26926	0.16	0.062	4.35092e-05		Bzw1	2.43838e-11	-0.290441	0.85	0.933	4.40396e-07
Tagln2	2.59217e-09	0.379686	0.806	0.695	4.68173e-05		Trip11	2.44579e-11	-0.305908	0.738	0.825	4.41734e-07
Mmp3	2.59698e-09	0.794529	0.494	0.342	4.6904e-05		Fchsd2	2.47049e-11	-0.326085	0.674	0.794	4.46195e-07
Tm4sf1	3.94638e-09	0.395087	0.967	0.892	7.12756e-05		Prrc2c	3.27197e-11	-0.255321	0.853	0.935	5.9095e-07
Fabp4	5.68272e-09	0.666485	0.55	0.409	0.000102636		Col27a1	3.34685e-11	-0.665188	0.751	0.808	6.04475e-07
Emc10	5.76864e-09	0.273623	0.858	0.813	0.000104187		Sparc	3.46172e-11	-0.310895	1	1	6.25221e-07
Ifitm3	7.56568e-09	0.344553	0.843	0.722	0.000136644		Cgref1	3.48657e-11	-0.344329	0.595	0.751	6.2971e-07
Cdk2ap1	1.01404e-08	0.260616	0.57	0.45	0.000183145		Igfbp6	3.50214e-11	-0.38233	0.125	0.267	6.32522e-07
Pnp	2.21861e-08	0.282722	0.763	0.672	0.000400703		Senp6	3.94873e-11	-0.273669	0.786	0.892	7.1318e-07
Gstm1	2.39625e-08	0.312193	0.504	0.372	0.000432786		Nes	4.26802e-11	-0.479885	0.175	0.319	7.70846e-07
Rgs5	2.74021e-08	0.268873	0.133	0.05	0.000494909		Twsg1	4.48146e-11	-0.258635	0.779	0.868	8.09397e-07
Vit	2.9655e-08	0.356321	0.321	0.196	0.000535599		Birc6	8.94641e-11	-0.274319	0.687	0.787	1.61581e-06
Sypl	3.14908e-08	0.252913	0.733	0.661	0.000568755		Cspg4	1.21635e-10	-0.34443	0.883	0.923	2.19685e-06
Cxcl1	3.30529e-08	0.609717	0.29	0.167	0.000596969		Col16a1	1.32909e-10	-0.410377	0.629	0.763	2.40046e-06
Plpp1	3.46005e-08	0.273439	0.773	0.672	0.00062492		Ttc28	1.49519e-10	-0.276773	0.473	0.623	2.70046e-06
Cnn1	3.5738e-08	0.262322	0.27	0.15	0.000645464		Zbtb20	1.51657e-10	-0.279368	0.985	0.989	2.73909e-06
Wisp2	4.64325e-08	0.807836	0.414	0.287	0.000838617		Enah	1.52491e-10	-0.327396	0.428	0.589	2.75413e-06
Mafb	5.23845e-08	0.764715	0.41	0.29	0.000946116		Hip1	1.73146e-10	-0.353126	0.578	0.695	3.1272e-06
Tspan4	5.45273e-08	0.282517	0.812	0.722	0.000984817		Hspa4	1.80367e-10	-0.259054	0.596	0.743	3.25761e-06
Cxcl12	5.47702e-08	0.496546	0.405	0.275	0.000989205		Plod2	2.10451e-10	-0.314387	0.919	0.959	3.80096e-06
Gas6	5.78123e-08	0.542967	0.774	0.708	0.00104415		Wwp2	2.17102e-10	-0.298215	0.778	0.86	3.92108e-06
Mme	6.05017e-08	0.339751	0.138	0.055	0.00109272		Myo10	2.29112e-10	-0.295725	0.468	0.63	4.13798e-06
Sepp1	6.50612e-08	0.438887	0.582	0.473	0.00117507		Fkbp9	2.87441e-10	-0.278093	0.919	0.954	5.19147e-06
Plpp3	6.57273e-08	0.47793	0.73	0.618	0.0011871		Iqgap1	3.00285e-10	-0.280113	0.9	0.917	5.42345e-06
Mgp	7.13415e-08	0.322916	1	0.999	0.0012885		Clec3a	3.06619e-10	-0.549397	0.081	0.199	5.53784e-06
Cd59a	7.42387e-08	0.282089	0.641	0.52	0.00134083		Mbnl1	3.8391e-10	-0.274647	0.962	0.98	6.93381e-06
Comp	8.58998e-08	1.02262	0.712	0.635	0.00155144		Nav1	4.11504e-10	-0.347537	0.568	0.696	7.43217e-06
H2-D1	8.78522e-08	0.414893	0.923	0.875	0.0015867		Cd164	4.27811e-10	-0.292556	0.738	0.847	7.72669e-06
Cfh	1.27327e-07	0.361024	0.853	0.761	0.00229965		Nrbf2	4.39807e-10	-0.317261	0.583	0.707	7.94335e-06
Chst12	1.43465e-07	0.268323	0.773	0.725	0.00259112		Fgf2	4.56115e-10	-0.321782	0.577	0.715	8.2379e-06
H2-K1	1.50136e-07	0.421217	0.652	0.53	0.00271161		Metrnl	4.68127e-10	-0.348199	0.794	0.888	8.45485e-06
Id3	1.52035e-07	0.363985	0.957	0.948	0.00274591		Synm	5.42666e-10	-0.27261	0.463	0.615	9.80108e-06
Colec12	1.60571e-07	0.267535	0.829	0.739	0.00290007		Creb3l1	5.6587e-10	-0.356019	0.745	0.836	1.02202e-05
Fmo2	1.72932e-07	0.432322	0.318	0.197	0.00312332		Gfpt1	6.01934e-10	-0.288904	0.601	0.73	1.08715e-05
Sat1	1.88904e-07	0.388555	0.779	0.689	0.0034118		Scrg1	6.08315e-10	-0.761719	0.336	0.473	1.09868e-05
Scarf2	2.22958e-07	0.254082	0.659	0.54	0.00402684		Raph1	6.8417e-10	-0.364094	0.863	0.917	1.23568e-05
1110008P14Rik	3.94798e-07	0.347795	0.82	0.757	0.00713044		Syn3	9.63251e-10	-0.401491	0.455	0.591	1.73973e-05
Fhl1	3.9815e-07	0.288585	0.626	0.522	0.00719099		Golga3	9.97594e-10	-0.263821	0.4	0.551	1.80175e-05
Ass1	3.98698e-07	0.26193	0.428	0.311	0.00720088		Cab39	1.42812e-09	-0.289217	0.558	0.686	2.57933e-05
Crip2	4.86527e-07	0.305184	0.916	0.897	0.00878717		Mapk6	1.80125e-09	-0.266077	0.334	0.483	3.25324e-05
Wif1	6.62243e-07	0.330626	0.586	0.455	0.0119608		Nktr	1.89742e-09	-0.274546	0.748	0.829	3.42692e-05
C3	7.53718e-07	0.44323	0.759	0.651	0.0136129		Sppl2a	2.07021e-09	-0.257365	0.746	0.861	3.73901e-05
Ckb	1.04472e-06	0.378077	0.53	0.419	0.0188687		Tmem2	2.08914e-09	-0.267622	0.41	0.569	3.77319e-05
Pmp22	1.05892e-06	0.270445	0.923	0.881	0.0191251		Eprs	2.17803e-09	-0.267849	0.774	0.867	3.93374e-05
Ly6a	1.10183e-06	0.771593	0.501	0.398	0.0199002		Col4a1	3.14382e-09	-0.301485	0.715	0.805	5.67805e-05
Ddit4	1.37814e-06	0.427495	0.353	0.253	0.0248905		Col10a1	3.21953e-09	-0.843705	0.112	0.233	5.81479e-05
Tmsb10	1.39831e-06	0.285497	0.891	0.859	0.0252549		Thbs1	3.26915e-09	-0.412424	0.453	0.602	5.90441e-05
Saa3	1.78857e-06	0.667282	0.142	0.066	0.0323034		Slc8a3	3.45924e-09	-0.365833	0.463	0.584	6.24773e-05
Tpi1	1.97227e-06	0.277364	0.886	0.825	0.0356212		Tspan2	3.91502e-09	-0.291539	0.509	0.646	7.07091e-05
Serping1	2.09533e-06	0.390224	0.377	0.267	0.0378437		Samd4	4.60578e-09	-0.305485	0.643	0.744	8.31851e-05
							Tnn	5.49997e-09	-0.699789	0.32	0.454	9.93349e-05
							Pth1r	5.67519e-09	-0.519308	0.771	0.841	0.0001025
							Cdv3	6.0782e-09	-0.309793	0.764	0.834	0.000109778
							Golph3	9.96301e-09	-0.339619	0.738	0.803	0.000179942
							Eif4g1	1.13157e-08	-0.257512	0.689	0.788	0.000204373
							Fmod	1.40857e-08	-0.459074	0.815	0.893	0.000254402
							Eps8l2	2.59213e-08	-0.316483	0.535	0.645	0.000468165
							Tbc1d1	3.08975e-08	-0.250318	0.229	0.355	0.000558041
							Smpd3	3.31103e-08	-0.357401	0.158	0.289	0.000598005
							Jam2	3.6148e-08	-0.28363	0.6	0.703	0.000652868
							Ell2	4.5012e-08	-0.266256	0.511	0.627	0.000812961
							Pdzrn4	4.68135e-08	-0.49738	0.478	0.579	0.000845498
							Msi2	5.2115e-08	-0.290024	0.791	0.826	0.000941249
							Thbs2	5.23394e-08	-0.294689	0.545	0.679	0.000945302
							Fam198b	7.37172e-08	-0.328548	0.494	0.624	0.00133141
							Stk26	8.79986e-08	-0.349538	0.254	0.375	0.00158934
							Angptl2	1.17881e-07	-0.294698	0.443	0.569	0.00212905
							Gpc6	1.25686e-07	-0.274745	0.689	0.775	0.00227001
							1500015O10Rik	1.26734e-07	-0.307359	0.982	0.993	0.00228894
							Hist1h2bc	1.84506e-07	-0.301001	0.865	0.896	0.00333236
							Mfge8	2.12091e-07	-0.538351	0.987	0.985	0.00383058
							Myh9	2.41012e-07	-0.336631	0.654	0.742	0.00435291
							Plec	2.5202e-07	-0.281689	0.731	0.783	0.00455174
							Ppa1	4.15899e-07	-0.350196	0.766	0.841	0.00751155
							Loxl3	4.75475e-07	-0.398826	0.59	0.67	0.00858756
							Tnfrsf12a	1.06475e-06	-0.38505	0.542	0.64	0.0192305
							Fjx1	1.24522e-06	-0.346095	0.338	0.457	0.02249
							Fam104a	1.33304e-06	-0.305991	0.839	0.86	0.024076
							Adk	1.46392e-06	-0.286745	0.773	0.825	0.0264399
							Crim1	1.56435e-06	-0.280792	0.667	0.747	0.0282537
							Nt5e	1.85997e-06	-0.265286	0.499	0.618	0.0335929
							Fgfr3	2.04375e-06	-0.278585	0.295	0.402	0.0369121

## Sheet: C5_Fblst-2
Upregulated genes identified in the fibroblast-2 cluster with Pdgfd KO							Downregulated genes identified in the fibroblast-2 cluster with Pdgfd KO
Gene	p_val	avg_log2FC	pct.1	pct.2	p_val_adj		Gene	p_val	avg_log2FC	pct.1	pct.2	p_val_adj
Zbtb16	1.69624e-34	0.624265	0.481	0.166	3.06357e-30		mt-Cytb	6.33979e-29	-0.324588	1	1	1.14503e-24
Apoe	1.10103e-28	4.69091	0.374	0.131	1.98858e-24		mt-Nd4l	3.52368e-22	-0.350794	0.997	0.994	6.36412e-18
Fkbp5	3.84143e-16	0.391224	0.548	0.339	6.938e-12		Gm10076	6.70719e-20	-0.301422	0.998	0.996	1.21139e-15
Mfap5	2.40794e-15	0.550384	0.729	0.543	4.34899e-11		mt-Atp8	2.21898e-15	-0.3103	0.939	0.984	4.00769e-11
Klf2	3.17844e-15	0.771482	0.805	0.683	5.74059e-11		Ccl8	3.7322e-15	-0.259974	0.117	0.283	6.74073e-11
Glul	6.32153e-13	0.48092	0.908	0.842	1.14173e-08		Srsf5	9.48659e-15	-0.304641	0.971	0.984	1.71337e-10
Rsrp1	2.36338e-12	0.32183	0.95	0.903	4.26851e-08		Cirbp	2.62851e-14	-0.338405	0.535	0.693	4.74735e-10
Tsc22d3	1.63085e-11	0.733731	0.755	0.657	2.94548e-07		mt-Nd3	1.60923e-13	-0.287371	0.986	0.994	2.90644e-09
Nr1d1	2.36017e-11	0.375704	0.571	0.41	4.26271e-07		Gm10600	5.93245e-13	-0.424353	0.414	0.596	1.07146e-08
Ubald2	6.62517e-11	0.305118	0.755	0.65	1.19657e-06		Hebp1	1.02495e-12	-0.267338	0.32	0.509	1.85116e-08
Herpud1	3.56369e-09	0.282278	0.848	0.8	6.43639e-05		Abca1	7.55869e-12	-0.328798	0.311	0.483	1.36518e-07
Tcp11l2	3.94391e-09	0.267629	0.578	0.432	7.12309e-05		Scd2	2.81356e-10	-0.300068	0.627	0.76	5.08156e-06
Erdr1	2.44453e-08	0.250965	0.62	0.489	0.000441507		Mmp3	3.07639e-10	-1.08817	0.249	0.41	5.55627e-06
Prg4	7.71612e-08	0.431312	0.706	0.598	0.00139361		Id4	2.46915e-08	-0.589439	0.536	0.665	0.000445953
Pnp	8.30895e-08	0.253991	0.971	0.945	0.00150068		Ddah1	6.19337e-07	-0.325351	0.375	0.483	0.0111858
Ptp4a1	9.58603e-08	0.29616	0.836	0.77	0.00173133
Arid5b	2.06056e-07	0.272466	0.781	0.709	0.00372157
Manf	2.19964e-07	0.260315	0.98	0.982	0.00397277
Gm12840	1.28746e-06	0.273472	0.656	0.539	0.0232529
Akap13	1.50583e-06	0.278042	0.894	0.848	0.0271967

## Sheet: C6_Pericyte
Upregulated genes identified in the pericyte cluster with Pdgfd KO							Downregulated genes identified in the pericyte cluster with Pdgfd KO
Gene	p_val	avg_log2FC	pct.1	pct.2	p_val_adj		Gene	p_val	avg_log2FC	pct.1	pct.2	p_val_adj
Sost	1.28917e-65	1.69956	0.921	0.703	2.32837e-61		Pdgfd	1.17972e-138	-1.03297	0	0.616	2.13068e-134
Eef1a1	2.7319e-48	0.384668	1	1	4.93408e-44		C4b	6.95373e-71	-2.22811	0.391	0.83	1.25591e-66
Dstn	2.58598e-44	0.600122	1	1	4.67053e-40		Ifitm3	1.22147e-62	-1.1637	0.936	0.985	2.20609e-58
mt-Nd1	3.51859e-44	0.451186	1	1	6.35492e-40		Itih4	6.54182e-52	-1.38029	0.501	0.856	1.18152e-47
Myl9	4.88764e-39	0.621432	1	1	8.82756e-35		Tmem176a	4.14837e-50	-1.45398	0.255	0.657	7.49237e-46
Id1	6.55147e-35	0.978156	0.816	0.533	1.18326e-30		Osmr	5.3305e-49	-0.848708	0.227	0.62	9.62742e-45
Fibin	5.70801e-31	1.01306	0.856	0.703	1.03092e-26		Tmem176b	9.75109e-49	-1.28514	0.373	0.786	1.76114e-44
Rpl6	2.26401e-30	0.390182	1	1	4.08902e-26		Col3a1	5.32269e-41	-0.835642	0.999	1	9.61331e-37
Id2	5.86195e-27	0.762029	0.874	0.725	1.05873e-22		Ifi27	8.02598e-41	-0.64171	0.976	0.995	1.44957e-36
Rgs5	4.33587e-25	0.673747	0.985	0.922	7.83102e-21		Tpm4	8.24931e-40	-0.640664	0.934	0.99	1.48991e-35
Cpe	8.3855e-25	0.34559	1	0.993	1.51451e-20		C3	2.6332e-37	-2.06827	0.172	0.487	4.75582e-33
Rps12	9.9286e-25	0.265523	1	1	1.7932e-20		C1ra	2.90963e-37	-0.823527	0.442	0.771	5.25508e-33
mt-Cytb	1.79599e-24	0.281015	1	1	3.24373e-20		Gfra1	1.0932e-36	-0.674557	0.083	0.372	1.97443e-32
Csrp1	3.46954e-24	0.47448	1	0.993	6.26633e-20		Cxcl12	3.15989e-36	-0.955983	0.784	0.942	5.70708e-32
Acta2	6.93137e-24	0.491496	1	1	1.25188e-19		Sulf2	1.93915e-35	-0.844129	0.557	0.825	3.50231e-31
Cald1	3.27376e-23	0.371992	1	1	5.91274e-19		C1s1	4.2667e-35	-0.792651	0.279	0.62	7.70609e-31
Ramp1	2.9752e-22	0.58664	0.921	0.791	5.3735e-18		Lgals3bp	1.66984e-34	-0.656674	0.198	0.521	3.0159e-30
Myl6	7.36563e-22	0.331997	1	1	1.33031e-17		Vcam1	1.78704e-33	-1.05016	0.369	0.701	3.22758e-29
Rpl29	7.88489e-21	0.346225	0.999	1	1.42409e-16		Cpne8	2.15286e-32	-0.71572	0.215	0.53	3.88828e-28
Pcp4l1	7.29924e-20	0.533443	0.869	0.747	1.31832e-15		Mpp6	2.25705e-32	-0.720859	0.392	0.701	4.07647e-28
Vim	8.66068e-20	0.382735	1	1	1.56421e-15		Fth1	5.24597e-32	-0.511754	1	1	9.47474e-28
Eif3f	8.92597e-20	0.397334	0.966	0.946	1.61212e-15		Casp4	6.29822e-32	-0.58232	0.161	0.467	1.13752e-27
Csrp2	3.6139e-19	0.432617	1	0.998	6.52706e-15		Cfh	1.23436e-31	-1.42674	0.659	0.808	2.22938e-27
Limch1	8.05092e-19	0.617699	0.887	0.798	1.45408e-14		Junb	3.10368e-30	-1.03569	0.711	0.898	5.60555e-26
Psap	9.72152e-19	0.323049	0.999	1	1.7558e-14		mt-Atp8	1.34944e-29	-0.536849	0.766	0.976	2.43722e-25
Rcan2	8.57394e-18	0.408456	0.947	0.893	1.54854e-13		Runx1	2.8189e-29	-0.621811	0.107	0.37	5.09121e-25
Nov	1.5306e-17	0.549102	0.907	0.793	2.76442e-13		Serping1	1.23435e-28	-0.849776	0.733	0.922	2.22936e-24
Tecr	2.68798e-17	0.382265	0.902	0.842	4.85477e-13		Col5a2	1.49861e-28	-0.771761	0.871	0.949	2.70665e-24
Ppp1cb	4.17967e-17	0.361922	0.959	0.903	7.5489e-13		Lrp1	2.00256e-28	-0.540681	0.959	0.993	3.61682e-24
Pbxip1	5.34367e-17	0.391464	0.987	0.968	9.65121e-13		Ly6e	1.02986e-27	-0.892217	0.154	0.428	1.86004e-23
Wfdc1	6.65957e-17	0.393011	0.958	0.852	1.20279e-12		Pik3r1	1.0946e-27	-0.766554	0.587	0.781	1.97696e-23
Osr1	9.08984e-17	0.574667	0.936	0.822	1.64172e-12		Tnfrsf11b	1.19786e-27	-1.49993	0.26	0.543	2.16346e-23
Rpl23a	1.47604e-16	0.323655	0.996	0.983	2.66587e-12		Hp	2.17051e-27	-1.85664	0.091	0.326	3.92015e-23
Ptrf	2.08651e-16	0.291022	0.983	0.951	3.76844e-12		Col1a1	2.61637e-27	-0.600485	0.984	0.993	4.72542e-23
Rsu1	2.29202e-16	0.320465	0.993	0.988	4.13962e-12		Timp2	3.44464e-27	-0.464278	1	1	6.22136e-23
Apoe	2.5494e-16	0.588262	0.193	0.024	4.60446e-12		Gpr88	5.0653e-27	-0.601466	0.035	0.229	9.14843e-23
Gnb4	6.87836e-16	0.440298	0.897	0.825	1.2423e-11		mt-Nd4l	5.1908e-27	-0.401223	0.998	1	9.3751e-23
Dusp1	7.44522e-16	0.448044	0.95	0.864	1.34468e-11		Grin2a	8.31839e-27	-0.605178	0.041	0.238	1.50238e-22
Cnn1	8.1452e-16	0.387178	0.982	0.944	1.47111e-11		Setbp1	2.43633e-26	-0.666799	0.532	0.764	4.40025e-22
Tcap	8.43873e-16	0.728969	0.734	0.552	1.52412e-11		Lox	2.66631e-26	-0.921219	0.829	0.908	4.81562e-22
Eml2	1.14776e-15	0.446191	0.703	0.518	2.07297e-11		Bst2	3.76368e-26	-0.737147	0.506	0.752	6.79759e-22
Map1b	1.49942e-15	0.414694	0.996	0.995	2.7081e-11		Serpina3n	5.10074e-26	-1.08901	0.114	0.365	9.21244e-22
Tpm1	2.10529e-15	0.331229	1	1	3.80237e-11		Ism1	6.22797e-26	-0.534261	0.078	0.302	1.12483e-21
Ptgis	2.73423e-15	0.290284	0.999	0.988	4.9383e-11		Steap4	1.41508e-25	-0.648889	0.084	0.311	2.55577e-21
Slc22a1	3.69258e-15	0.562013	0.364	0.161	6.66917e-11		Mrc2	1.67311e-25	-0.486881	0.329	0.623	3.0218e-21
Pdlim3	6.82165e-15	0.372377	0.959	0.905	1.23206e-10		Sdc3	2.1509e-25	-0.526238	0.178	0.45	3.88474e-21
Serpine2	7.89988e-15	0.362272	0.996	1	1.4268e-10		Lcn2	5.58418e-25	-1.81527	0.205	0.46	1.00856e-20
Rps26	2.13504e-14	0.322198	0.999	1	3.85609e-10		Ccdc80	1.27878e-24	-0.737381	0.893	0.964	2.3096e-20
Eef2	2.47908e-14	0.277975	0.998	0.998	4.47747e-10		Col8a1	3.80451e-24	-1.96082	0.079	0.292	6.87133e-20
Gstm1	4.37258e-14	0.294538	0.988	0.981	7.89731e-10		Nfasc	5.54146e-24	-0.501533	0.086	0.302	1.00084e-19
Tprgl	5.65732e-14	0.323014	0.936	0.903	1.02177e-09		Pi16	1.68059e-23	-0.772524	0.079	0.294	3.03531e-19
Rab3a	6.45713e-14	0.365494	0.552	0.336	1.16622e-09		Steap3	1.73514e-23	-0.732939	0.422	0.64	3.13383e-19
Sptssa	6.65425e-14	0.34782	0.891	0.847	1.20182e-09		Slc16a2	2.21457e-23	-0.494853	0.233	0.494	3.99973e-19
Tgfb1i1	9.7617e-14	0.336476	0.954	0.9	1.76306e-09		Myh9	2.22008e-23	-0.678574	0.664	0.861	4.00968e-19
Lgr6	1.22516e-13	0.398752	0.874	0.745	2.21276e-09		Sdc1	2.44597e-23	-0.514921	0.166	0.416	4.41767e-19
Sumo2	1.24645e-13	0.258162	0.998	0.995	2.25121e-09		Gas6	2.66276e-23	-0.763553	0.938	0.976	4.80922e-19
Thsd4	1.32521e-13	0.459334	0.761	0.569	2.39347e-09		Mt2	2.82071e-23	-1.58445	0.603	0.783	5.09448e-19
Dhrs3	1.37678e-13	0.391836	0.495	0.285	2.4866e-09		Stat3	6.46018e-22	-0.478726	0.632	0.849	1.16677e-17
Hcfc1r1	1.76119e-13	0.306549	0.988	0.985	3.18088e-09		Synpo	1.24054e-21	-0.539634	0.665	0.847	2.24055e-17
F3	2.01398e-13	0.529674	0.518	0.331	3.63745e-09		Icam1	1.41258e-21	-0.402922	0.095	0.309	2.55125e-17
Ilk	3.79482e-13	0.352062	0.93	0.861	6.85382e-09		Cd302	1.88021e-21	-0.57873	0.874	0.932	3.39585e-17
Actn1	7.22942e-13	0.272635	0.999	1	1.30571e-08		Lum	1.9482e-21	-1.52794	0.558	0.708	3.51864e-17
Mdh2	8.2257e-13	0.299508	0.924	0.9	1.48564e-08		Hgf	2.38486e-21	-0.33673	0.072	0.268	4.3073e-17
Gpc3	8.60959e-13	0.820728	0.564	0.389	1.55498e-08		Psmb8	2.76717e-21	-0.475075	0.211	0.46	4.99779e-17
Tsc22d1	9.09319e-13	0.322167	0.967	0.91	1.64232e-08		Nnmt	3.93518e-21	-0.523922	0.524	0.747	7.10733e-17
Gsn	1.19178e-12	0.282917	0.987	0.971	2.15247e-08		Ldha	3.93924e-21	-0.430603	0.966	0.995	7.11467e-17
Hnrnpk	2.42063e-12	0.274323	0.989	0.985	4.3719e-08		Brinp1	4.30112e-21	-0.468103	0.05	0.224	7.76825e-17
Zyx	4.48411e-12	0.304131	0.983	0.966	8.09875e-08		Ccl19	4.34857e-21	-0.459127	0.149	0.382	7.85395e-17
Eif3h	9.30805e-12	0.274808	0.976	0.971	1.68113e-07		Ifitm2	8.04086e-21	-0.460761	1	1	1.45226e-16
Actb	9.39734e-12	0.309046	1	1	1.69725e-07		Socs3	3.63376e-20	-0.471587	0.146	0.372	6.56293e-16
Capn2	1.37005e-11	0.341615	0.856	0.796	2.47444e-07		Il13ra1	1.86168e-19	-0.440173	0.167	0.384	3.36238e-15
Npy1r	2.35295e-11	0.410345	0.511	0.309	4.24966e-07		Tm4sf1	1.91508e-19	-0.461991	0.999	0.998	3.45883e-15
E030013I19Rik	2.83161e-11	0.473852	0.718	0.572	5.11417e-07		H6pd	2.78723e-19	-0.422058	0.204	0.433	5.03402e-15
Akr1a1	3.20165e-11	0.26435	0.979	0.968	5.7825e-07		Lars2	5.98157e-19	-0.445545	0.735	0.985	1.08033e-14
Sgk1	7.62817e-11	0.380307	0.824	0.727	1.37772e-06		Clu	6.14354e-19	-0.530018	0.993	0.99	1.10958e-14
Ndufa6	1.22334e-10	0.250226	0.97	0.956	2.20948e-06		Il6st	6.99416e-19	-0.484298	0.593	0.791	1.26321e-14
Hspb8	1.43487e-10	0.314746	0.865	0.813	2.59151e-06		Glo1	7.74213e-19	-0.394354	0.85	0.949	1.39831e-14
Yipf4	1.48579e-10	0.277196	0.914	0.869	2.68349e-06		Dcn	1.13821e-18	-1.1918	0.735	0.832	2.05571e-14
Gnb1	1.57814e-10	0.296566	0.917	0.891	2.85028e-06		Htra3	1.647e-18	-0.568222	0.508	0.732	2.97465e-14
Fdps	2.48807e-10	0.468453	0.518	0.36	4.49371e-06		1110008P14Rik	2.23754e-18	-0.608707	0.675	0.837	4.04122e-14
Rbp4	3.54398e-10	0.573793	0.375	0.207	6.40079e-06		Isg15	6.79693e-18	-0.621779	0.17	0.387	1.22759e-13
Tes	3.76746e-10	0.417313	0.55	0.37	6.80441e-06		Gprin3	8.17176e-18	-0.326751	0.039	0.185	1.4759e-13
Fbxo32	6.40628e-10	0.399005	0.831	0.725	1.15704e-05		Frzb	8.94994e-18	-0.916125	0.684	0.759	1.61645e-13
Skil	6.56198e-10	0.330417	0.807	0.762	1.18516e-05		P4ha1	1.07998e-17	-0.452692	0.695	0.878	1.95056e-13
Hspb6	7.37867e-10	0.387421	0.863	0.749	1.33266e-05		Prelp	1.20753e-17	-0.680879	0.377	0.625	2.18091e-13
Ube2d3	8.13146e-10	0.266953	0.958	0.942	1.46862e-05		Txnrd1	1.96553e-17	-0.462082	0.539	0.718	3.54994e-13
Lims2	8.33793e-10	0.350184	0.829	0.737	1.50591e-05		Scara3	2.033e-17	-0.556126	0.51	0.713	3.67181e-13
Errfi1	8.55351e-10	0.435333	0.831	0.737	1.54485e-05		Lrg1	2.69288e-17	-0.831879	0.092	0.263	4.86362e-13
Lrrfip1	1.01049e-09	0.269119	0.987	0.966	1.82504e-05		Mgst1	4.26578e-17	-0.522481	0.626	0.81	7.70442e-13
Kcnmb1	2.07836e-09	0.302865	0.843	0.701	3.75372e-05		Ftl1	6.93071e-17	-0.447351	0.999	1	1.25175e-12
Oxct1	2.17713e-09	0.251585	0.983	0.968	3.93212e-05		Mmp2	1.00884e-16	-0.637521	0.336	0.56	1.82206e-12
Tagln	2.28482e-09	0.268192	0.999	1	4.12662e-05		Wisp2	1.46102e-16	-0.7994	0.367	0.579	2.63875e-12
B230219D22Rik	3.33159e-09	0.258848	0.921	0.871	6.01719e-05		H2-T23	1.65394e-16	-0.492907	0.291	0.513	2.98718e-12
Tagln2	3.48541e-09	0.393069	0.998	0.993	6.29501e-05		Mdk	1.97576e-16	-0.882417	0.521	0.664	3.56841e-12
Cox17	3.87125e-09	0.317759	0.755	0.655	6.99186e-05		Pdgfrb	2.09986e-16	-0.412054	0.654	0.849	3.79256e-12
Anapc11	4.18886e-09	0.282043	0.905	0.854	7.5655e-05		Cst3	2.93704e-16	-0.575591	1	1	5.30459e-12
Ift43	6.8315e-09	0.275609	0.926	0.873	0.000123384		Efemp1	2.94451e-16	-0.711569	0.363	0.562	5.31808e-12
Cidea	6.92538e-09	0.258498	0.255	0.117	0.000125079		Pcolce	4.08209e-16	-0.602351	0.274	0.484	7.37267e-12
Cped1	6.9813e-09	0.284744	0.961	0.951	0.000126089		Podn	4.72385e-16	-0.401952	0.117	0.297	8.53175e-12
Hspb7	7.89198e-09	0.317542	0.842	0.725	0.000142537		Gm42418	9.02798e-16	-0.466276	1	1	1.63054e-11
Pdlim7	8.03938e-09	0.297533	0.933	0.878	0.000145199		Flot1	1.44964e-15	-0.349239	0.591	0.779	2.61819e-11
2010107E04Rik	8.71947e-09	0.312502	0.874	0.825	0.000157482		Igsf10	1.53098e-15	-0.264348	0.055	0.2	2.7651e-11
Ckb	1.00734e-08	0.322156	0.962	0.946	0.000181936		Hif1a	1.66884e-15	-0.462739	0.675	0.83	3.01408e-11
Mfap5	1.0517e-08	0.318687	0.971	0.954	0.000189948		Psmb10	1.79292e-15	-0.366354	0.301	0.516	3.2382e-11
Klf6	1.08717e-08	0.330251	0.888	0.844	0.000196353		Pla2g16	1.82047e-15	-0.327873	0.308	0.54	3.28794e-11
Trp53inp1	1.52021e-08	0.389145	0.449	0.302	0.000274565		Rasa3	2.19914e-15	-0.326925	0.142	0.328	3.97187e-11
Pkdcc	2.57343e-08	0.294636	0.654	0.487	0.000464787		Cxcl5	3.04313e-15	-0.323511	0.016	0.122	5.49621e-11
Dctn6	3.34349e-08	0.27486	0.86	0.83	0.000603868		Hdlbp	4.42937e-15	-0.30581	0.934	0.976	7.99988e-11
Ppp1r12c	3.3625e-08	0.295031	0.78	0.686	0.000607301		Cx3cl1	5.94845e-15	-0.328817	0.112	0.282	1.07435e-10
Acadm	3.5736e-08	0.278863	0.836	0.754	0.000645429		Tnfrsf1a	6.4032e-15	-0.395157	0.671	0.82	1.15648e-10
Anxa11	4.74457e-08	0.311725	0.786	0.706	0.000856917		Clec2d	6.69684e-15	-0.464947	0.271	0.482	1.20952e-10
Cav2	6.68191e-08	0.329012	0.811	0.771	0.00120682		Plxnb2	8.4912e-15	-0.330115	0.451	0.659	1.5336e-10
Ppef1	7.24329e-08	0.345644	0.294	0.158	0.00130821		Gm26771	8.57319e-15	-0.962758	0.524	0.64	1.5484e-10
Degs1	8.37631e-08	0.280512	0.865	0.856	0.00151285		Cd63	8.66407e-15	-0.253717	1	1	1.56482e-10
Fabp3	8.65497e-08	0.37452	0.498	0.358	0.00156317		Lamp2	9.19053e-15	-0.375104	0.893	0.971	1.6599e-10
Spcs1	1.65517e-07	0.253708	0.959	0.956	0.0029894		Itgb8	1.19454e-14	-0.607009	0.434	0.611	2.15745e-10
Dusp8	1.92435e-07	0.274169	0.63	0.477	0.00347556		S100a11	1.52235e-14	-0.289235	1	1	2.74951e-10
Npnt	1.96646e-07	0.320225	0.948	0.908	0.00355162		Dnaja1	2.34184e-14	-0.342459	0.989	0.998	4.2296e-10
Pcolce2	2.26858e-07	0.313239	0.445	0.292	0.00409729		Gpm6b	2.63619e-14	-0.344982	0.025	0.136	4.76123e-10
Sypl	3.47132e-07	0.272128	0.806	0.72	0.00626954		Ids	4.06994e-14	-0.423585	0.551	0.723	7.35072e-10
Gm12840	5.66846e-07	0.483883	0.633	0.533	0.0102378		Ace	4.54254e-14	-0.727413	0.659	0.749	8.20428e-10
Klf13	6.70864e-07	0.264746	0.842	0.781	0.0121165		Map4k4	4.99888e-14	-0.47003	0.573	0.74	9.02847e-10
Setd6	9.73999e-07	0.271028	0.527	0.392	0.0175914		Sdf2l1	5.17554e-14	-0.508446	0.251	0.438	9.34754e-10
Lrrc17	1.08724e-06	0.37051	0.845	0.839	0.0196367		Bhlhe40	5.22595e-14	-0.344708	0.093	0.251	9.43859e-10
Marveld1	1.15822e-06	0.259205	0.829	0.749	0.0209187		Rbpj	5.45466e-14	-0.400087	0.703	0.861	9.85167e-10
Asb2	1.21083e-06	0.286961	0.59	0.465	0.0218688		Ier5l	5.76078e-14	-0.376174	0.356	0.574	1.04045e-09
Arl4a	1.63044e-06	0.34536	0.786	0.718	0.0294474		Itgbl1	5.97156e-14	-0.506608	0.422	0.645	1.07852e-09
Utrn	1.91333e-06	0.280534	0.836	0.781	0.0345566		Fosl2	6.41944e-14	-0.395768	0.36	0.557	1.15942e-09
Cav1	2.72775e-06	0.27313	0.853	0.776	0.0492658		Ahnak2	6.79845e-14	-0.462557	0.527	0.737	1.22787e-09
							Gm10073	8.60798e-14	-0.330156	0.513	0.706	1.55469e-09
							Mlec	1.02627e-13	-0.366633	0.607	0.783	1.85355e-09
							Calr	1.09202e-13	-0.319033	0.999	0.998	1.9723e-09
							Col1a2	1.11509e-13	-0.399296	1	1	2.01396e-09
							Atp1b1	1.4214e-13	-0.486853	0.263	0.47	2.5672e-09
							Gadd45b	1.44619e-13	-0.838631	0.324	0.521	2.61197e-09
							Srgn	1.76159e-13	-0.612969	0.096	0.246	3.18161e-09
							Trf	1.86943e-13	-0.27988	0.083	0.231	3.37637e-09
							Abca1	1.88777e-13	-0.292653	0.212	0.418	3.4095e-09
							Cdo1	2.27526e-13	-0.688926	0.83	0.873	4.10934e-09
							Ifi27l2a	2.9003e-13	-0.891173	0.124	0.29	5.23822e-09
							Zcchc24	3.2944e-13	-0.33042	0.512	0.708	5.95002e-09
							Col6a6	3.40728e-13	-0.60179	0.172	0.345	6.15388e-09
							Sulf1	3.89138e-13	-0.450136	0.858	0.929	7.02822e-09
							Hspa5	4.03572e-13	-0.420217	0.999	0.998	7.28891e-09
							Adam9	4.25613e-13	-0.310687	0.402	0.613	7.68699e-09
							Kctd1	5.7974e-13	-0.426914	0.248	0.428	1.04707e-08
							Slc7a2	5.94641e-13	-0.280891	0.12	0.285	1.07398e-08
							Ltbp3	6.76331e-13	-0.352989	0.941	0.968	1.22152e-08
							Hexim1	6.89659e-13	-0.288419	0.364	0.574	1.24559e-08
							Susd6	9.24414e-13	-0.322139	0.414	0.606	1.66958e-08
							Smoc2	1.02532e-12	-1.04644	0.197	0.358	1.85184e-08
							Aebp1	1.05659e-12	-0.484143	0.978	0.981	1.9083e-08
							Ndrg1	1.14669e-12	-0.380337	0.419	0.613	2.07103e-08
							1500015O10Rik	1.16239e-12	-1.2964	0.345	0.528	2.09938e-08
							Egr1	1.26341e-12	-0.769492	0.5	0.691	2.28184e-08
							Ptpn1	1.31549e-12	-0.327073	0.484	0.674	2.3759e-08
							Vwa5a	1.35327e-12	-0.283092	0.398	0.608	2.44414e-08
							Lasp1	2.60046e-12	-0.267022	0.184	0.358	4.69669e-08
							Flrt2	2.661e-12	-0.325147	0.126	0.287	4.80603e-08
							Man1a	2.85254e-12	-0.307683	0.18	0.35	5.15197e-08
							Tmod3	2.88795e-12	-0.348518	0.661	0.818	5.21593e-08
							Aff2	3.41865e-12	-0.378664	0.215	0.38	6.17443e-08
							Tubb3	3.92618e-12	-0.267619	0.052	0.173	7.09108e-08
							Tspo	3.97729e-12	-0.279803	0.999	1	7.18338e-08
							Igfbp4	4.3912e-12	-0.626639	0.296	0.489	7.93095e-08
							Ppp1r14b	4.77977e-12	-0.388078	0.641	0.779	8.63274e-08
							Irf1	4.79991e-12	-0.318122	0.147	0.314	8.66911e-08
							AY036118	4.86102e-12	-0.35646	0.938	0.981	8.77949e-08
							Kitl	4.94427e-12	-0.894673	0.45	0.596	8.92984e-08
							Gas7	6.77607e-12	-0.417208	0.228	0.397	1.22383e-07
							Sra1	6.80823e-12	-0.316753	0.682	0.835	1.22963e-07
							Plvap	7.0997e-12	-0.294664	0.313	0.513	1.28228e-07
							Rnf150	7.34066e-12	-0.378771	0.346	0.521	1.3258e-07
							Adamts5	7.4311e-12	-0.402145	0.216	0.392	1.34213e-07
							Ptprf	7.79569e-12	-0.270708	0.21	0.389	1.40798e-07
							Erbb2ip	8.67217e-12	-0.30596	0.484	0.657	1.56628e-07
							Emilin1	1.05112e-11	-0.345261	0.684	0.825	1.89842e-07
							Slc39a14	1.08254e-11	-0.333395	0.393	0.564	1.95518e-07
							Dclk1	1.256e-11	-0.309158	0.109	0.26	2.26847e-07
							Cp	1.31763e-11	-0.957005	0.095	0.234	2.37977e-07
							Rara	1.32421e-11	-0.25221	0.165	0.331	2.39165e-07
							Pfkl	2.20324e-11	-0.368931	0.448	0.606	3.97926e-07
							Scn1b	2.64316e-11	-0.324811	0.638	0.783	4.77382e-07
							Nupr1	3.31176e-11	-0.389176	0.994	0.988	5.98138e-07
							Casc4	3.57401e-11	-0.30624	0.703	0.842	6.45502e-07
							Caprin1	3.65602e-11	-0.322732	0.568	0.727	6.60314e-07
							Timp3	3.8785e-11	-0.425922	1	1	7.00496e-07
							Mark1	5.00072e-11	-0.318302	0.456	0.65	9.0318e-07
							Mt1	6.37229e-11	-1.21296	0.989	0.976	1.1509e-06
							Srebf1	6.97655e-11	-0.290823	0.316	0.494	1.26003e-06
							Manf	7.0051e-11	-0.411791	0.913	0.946	1.26519e-06
							Fuca1	7.07785e-11	-0.363574	0.783	0.891	1.27833e-06
							Gpc6	7.34604e-11	-0.410211	0.556	0.718	1.32677e-06
							Ggta1	8.611e-11	-0.294445	0.184	0.343	1.55523e-06
							Cpxm1	9.42164e-11	-0.426804	0.228	0.389	1.70164e-06
							Tead1	1.15073e-10	-0.337925	0.496	0.657	2.07833e-06
							Eif1a	1.48458e-10	-0.317434	0.597	0.766	2.68131e-06
							Timp1	2.13995e-10	-0.43391	0.431	0.625	3.86496e-06
							Surf4	2.67949e-10	-0.254171	0.601	0.786	4.83943e-06
							Ephx2	2.99077e-10	-0.320696	0.113	0.248	5.40164e-06
							Mxra8	3.21568e-10	-0.403531	0.896	0.951	5.80783e-06
							Dgkk	3.31697e-10	-0.664523	0.193	0.341	5.99077e-06
							Gm10600	3.51216e-10	-0.372451	0.229	0.389	6.34331e-06
							Tbc1d2b	3.53175e-10	-0.271485	0.251	0.416	6.37869e-06
							Fgfr1	3.67003e-10	-0.270782	0.842	0.92	6.62844e-06
							Snx10	3.97842e-10	-0.264913	0.329	0.504	7.18543e-06
							Arpc1b	4.46317e-10	-0.253533	0.982	0.99	8.06092e-06
							Cnpy2	4.56883e-10	-0.274808	0.936	0.971	8.25177e-06
							Alcam	4.6158e-10	-0.441989	0.677	0.813	8.3366e-06
							Thbs1	4.63061e-10	-0.460025	0.101	0.234	8.36335e-06
							Cxcl1	4.89953e-10	-0.721504	0.058	0.165	8.84904e-06
							Hivep2	5.40821e-10	-0.28963	0.383	0.555	9.76777e-06
							Nfic	6.21184e-10	-0.26866	0.891	0.988	1.12192e-05
							Nfe2l1	6.33689e-10	-0.283697	0.869	0.932	1.14451e-05
							Elof1	6.38795e-10	-0.254002	0.677	0.808	1.15373e-05
							Colec12	6.84374e-10	-0.326128	0.928	0.954	1.23605e-05
							Midn	7.81279e-10	-0.258763	0.217	0.377	1.41107e-05
							Shc1	7.90821e-10	-0.287143	0.427	0.589	1.4283e-05
							Srrt	8.35981e-10	-0.268382	0.436	0.601	1.50987e-05
							Adamts10	8.5131e-10	-0.260506	0.284	0.455	1.53755e-05
							Pnp	9.96802e-10	-0.345279	0.454	0.611	1.80032e-05
							Pdia6	1.09418e-09	-0.312347	0.968	0.973	1.97619e-05
							Tnc	1.11923e-09	-0.423266	0.076	0.19	2.02145e-05
							Casp12	1.17618e-09	-0.283711	0.618	0.766	2.12431e-05
							Nid1	1.25091e-09	-0.268931	0.163	0.309	2.25927e-05
							Sfrp4	1.29928e-09	-0.682481	0.197	0.338	2.34663e-05
							Cd14	1.37265e-09	-0.26877	0.044	0.139	2.47914e-05
							Sidt2	1.42827e-09	-0.252584	0.485	0.647	2.5796e-05
							Crem	1.44635e-09	-0.29492	0.473	0.633	2.61226e-05
							Rnase4	1.55696e-09	-0.284987	0.473	0.667	2.81203e-05
							Adamtsl3	1.62043e-09	-0.332466	0.346	0.504	2.92666e-05
							Esyt1	1.84597e-09	-0.252144	0.337	0.501	3.334e-05
							Luzp1	1.86915e-09	-0.275402	0.863	0.939	3.37587e-05
							Lmo4	2.20873e-09	-0.34662	0.755	0.883	3.98918e-05
							Pros1	2.44656e-09	-0.322444	0.649	0.769	4.41874e-05
							Ctsh	2.72485e-09	-0.364388	0.711	0.832	4.92134e-05
							Lama2	2.82527e-09	-0.339654	0.581	0.732	5.10273e-05
							Sh3pxd2b	3.135e-09	-0.279771	0.334	0.491	5.66213e-05
							Tgfb2	3.51698e-09	-0.454664	0.717	0.8	6.35201e-05
							Gclc	4.29996e-09	-0.372856	0.317	0.474	7.76616e-05
							Ahsa2	4.37723e-09	-0.252934	0.575	0.723	7.90572e-05
							Hsp90b1	4.91674e-09	-0.259891	1	1	8.88013e-05
							Gns	4.94925e-09	-0.258676	0.433	0.589	8.93884e-05
							Trim12c	4.95839e-09	-0.25166	0.182	0.324	8.95536e-05
							Hltf	5.0803e-09	-0.303218	0.337	0.491	9.17553e-05
							Gm26917	5.08775e-09	-0.291953	0.333	0.494	9.18898e-05
							Ctps	5.29809e-09	-0.411591	0.476	0.599	9.56888e-05
							Nrip1	5.30355e-09	-0.338408	0.558	0.713	9.57874e-05
							Taf10	5.34663e-09	-0.260744	0.657	0.793	9.65655e-05
							Lrig1	5.42028e-09	-0.260227	0.303	0.462	9.78957e-05
							Pkd2	5.83762e-09	-0.275329	0.525	0.679	0.000105433
							Egfr	5.98999e-09	-0.260414	0.318	0.474	0.000108185
							Abat	6.38897e-09	-0.285649	0.377	0.53	0.000115391
							Pde1a	6.72507e-09	-0.281366	0.499	0.652	0.000121462
							Plce1	7.19145e-09	-0.251359	0.177	0.324	0.000129885
							Phlda1	7.38836e-09	-0.365162	0.345	0.511	0.000133441
							Tm9sf4	7.50389e-09	-0.268082	0.373	0.53	0.000135528
							Tspan4	7.67675e-09	-0.293598	0.511	0.659	0.00013865
							H2-Ab1	7.88069e-09	-0.306345	0.084	0.197	0.000142333
							Syn3	8.1944e-09	-0.348641	0.472	0.623	0.000147999
							Gldn	8.627e-09	-0.292323	0.359	0.523	0.000155812
							Aars	8.97271e-09	-0.254702	0.456	0.606	0.000162056
							Tcf4	9.32962e-09	-0.388608	0.856	0.893	0.000168502
							Hes1	9.34145e-09	-0.431532	0.228	0.377	0.000168716
							Mylip	1.04464e-08	-0.319677	0.279	0.426	0.000188672
							Slc41a1	1.21668e-08	-0.268807	0.242	0.387	0.000219745
							Vgll3	1.33181e-08	-0.274686	0.358	0.528	0.000240538
							Tmem98	1.34073e-08	-0.264128	0.346	0.494	0.00024215
							Tmem108	1.42433e-08	-0.326031	0.126	0.248	0.000257249
							Chil1	1.52138e-08	-0.952432	0.041	0.127	0.000274777
							Col5a1	1.52256e-08	-0.288211	0.788	0.893	0.000274989
							Cnn2	1.98504e-08	-0.267668	0.927	0.961	0.000358518
							Scube1	2.13298e-08	-0.290409	0.149	0.277	0.000385237
							Prdx5	2.35352e-08	-0.254094	0.956	0.988	0.000425069
							Ier2	2.64488e-08	-0.489845	0.479	0.63	0.000477691
							Fosb	2.66316e-08	-0.548148	0.472	0.633	0.000480994
							Maf	2.85507e-08	-0.339081	0.124	0.243	0.000515654
							Hyou1	2.92845e-08	-0.264906	0.325	0.474	0.000528907
							2022-09-04	3.00832e-08	-0.33412	0.271	0.414	0.000543332
							Sptan1	3.57321e-08	-0.26401	0.773	0.917	0.000645357
							Nfkbiz	3.5898e-08	-0.350328	0.363	0.506	0.000648354
							Mafb	3.73268e-08	-0.301697	0.178	0.311	0.000674159
							Il1r1	4.23665e-08	-0.294597	0.436	0.567	0.000765182
							Bcr	4.29455e-08	-0.255717	0.294	0.44	0.000775639
							Tnrc18	4.62241e-08	-0.269104	0.575	0.725	0.000834854
							Eva1b	4.94678e-08	-0.280082	0.9	0.939	0.000893437
							Eif2ak2	4.9493e-08	-0.264771	0.256	0.397	0.000893894
							Kalrn	6.19324e-08	-0.26224	0.36	0.491	0.00111856
							Dab2	6.34331e-08	-0.299491	0.245	0.384	0.00114567
							Eng	6.34809e-08	-0.314769	0.421	0.562	0.00114653
							Tpm3	6.78455e-08	-0.285346	0.684	0.813	0.00122536
							Tenm3	7.9049e-08	-0.274029	0.32	0.455	0.0014277
							Gcnt2	1.01544e-07	-0.289051	0.387	0.53	0.00183399
							Nacc2	1.04057e-07	-0.250636	0.483	0.625	0.00187938
							Ddx17	1.07898e-07	-0.286299	0.675	0.788	0.00194874
							B2m	1.10016e-07	-0.288245	0.996	0.993	0.001987
							Lima1	1.14019e-07	-0.302916	0.316	0.45	0.00205931
							Stk38l	1.25633e-07	-0.328246	0.547	0.662	0.00226905
							Sp3	1.33184e-07	-0.268737	0.518	0.642	0.00240544
							Hspa1a	1.38494e-07	-0.483055	0.834	0.898	0.00250134
							Ctsk	1.42007e-07	-0.297121	0.245	0.382	0.00256479
							Fn1	1.62864e-07	-0.339337	0.973	0.983	0.00294148
							Syt11	1.85146e-07	-0.269992	0.606	0.732	0.00334392
							Plxdc2	1.88807e-07	-0.318136	0.886	0.929	0.00341004
							Emp1	2.38801e-07	-0.259228	0.076	0.173	0.00431298
							Trim44	2.39759e-07	-0.250792	0.579	0.708	0.00433029
							Clasp1	2.67687e-07	-0.255693	0.387	0.511	0.00483469
							Akap5	2.82859e-07	-0.28475	0.136	0.251	0.00510872
							Shroom3	3.43351e-07	-0.305764	0.487	0.616	0.00620127
							Nrp1	3.71489e-07	-0.28433	0.603	0.735	0.00670947
							Ece1	5.29361e-07	-0.263705	0.489	0.618	0.00956079
							Scx	6.2496e-07	-0.421254	0.495	0.613	0.0112874
							Myo1d	7.20038e-07	-0.252852	0.615	0.735	0.0130046
							Mgp	8.25437e-07	-0.345558	1	1	0.0149082
							Serpinb6b	1.18507e-06	-0.416473	0.749	0.813	0.0214036
							H2-K1	1.20234e-06	-0.271486	0.897	0.942	0.0217154
							Loxl2	1.21984e-06	-0.26526	0.46	0.579	0.0220316
							Fgf2	1.22246e-06	-0.261442	0.494	0.618	0.0220789
							Sdc4	1.5761e-06	-0.282222	0.978	0.971	0.028466
							Atp8b1	1.5869e-06	-0.273192	0.567	0.681	0.0286609
							Cd59a	1.77446e-06	-0.287222	0.655	0.783	0.0320485
							Atg3	1.87867e-06	-0.422339	0.817	0.866	0.0339307
							Zeb2	2.10693e-06	-0.31036	0.578	0.693	0.0380532
							Tanc2	2.29391e-06	-0.25979	0.345	0.46	0.0414303
							Col4a2	2.3061e-06	-0.30502	0.924	0.956	0.0416506
							Aspn	2.39187e-06	-0.309497	0.187	0.307	0.0431996
							Cd74	2.50935e-06	-0.259313	0.086	0.178	0.0453213
							Calcrl	2.56083e-06	-0.259579	0.392	0.521	0.0462511
							Hist1h2bc	2.58576e-06	-0.296711	0.886	0.903	0.0467015
							Nrp2	2.61296e-06	-0.278791	0.055	0.131	0.0471927

## Sheet: C7_Endo-1
Upregulated genes identified in the endothelial cell-1 cluster with Pdgfd KO							Downregulated genes identified in the endothelial cell-1 cluster with Pdgfd KO
Gene	p_val	avg_log2FC	pct.1	pct.2	p_val_adj		Gene	p_val	avg_log2FC	pct.1	pct.2	p_val_adj
Zbtb16	1.99723e-24	0.644519	0.458	0.135	3.6072e-20		Pdgfd	1.15961e-64	-0.840666	0.006	0.471	2.09438e-60
Tsc22d3	1.08909e-20	1.01098	0.718	0.447	1.967e-16		Abca1	1.50407e-18	-0.670886	0.776	0.921	2.7165e-14
Map3k6	7.79391e-11	0.471476	0.523	0.316	1.40766e-06		Il6st	3.52273e-13	-0.5749	0.95	0.98	6.36241e-09
Klf2	2.34536e-10	0.488222	0.973	0.953	4.23595e-06		Cd200	7.69009e-13	-0.450923	0.92	0.965	1.38891e-08
Fkbp5	2.71748e-09	0.389947	0.383	0.208	4.90804e-05		Ccl8	1.03908e-12	-0.290573	0.105	0.295	1.87669e-08
Ccdc141	2.99198e-09	0.68095	0.316	0.137	5.40381e-05		Gm10076	2.27113e-11	-0.320168	0.992	0.997	4.10188e-07
1810011O10Rik	3.45476e-09	0.705062	0.356	0.181	6.23964e-05		Selp	6.9429e-11	-0.679104	0.72	0.877	1.25396e-06
H2-D1	1.37377e-08	0.276525	1	1	0.000248116		Casp4	8.40352e-11	-0.455571	0.433	0.64	1.51776e-06
Sult1a1	1.43456e-08	0.452956	0.345	0.17	0.000259097		Acvr1b	4.4537e-10	-0.312244	0.266	0.459	8.04382e-06
Plpp1	2.28985e-08	0.534414	0.897	0.842	0.00041357		Plvap	5.31281e-10	-0.572654	0.78	0.895	9.59546e-06
Hbb-bs	2.49737e-08	2.29736	0.22	0.079	0.00045105		mt-Atp8	9.18435e-10	-0.268987	0.964	0.997	1.65879e-05
Glul	3.81752e-08	0.43825	0.734	0.62	0.000689483		Scd2	1.02299e-09	-0.396944	0.73	0.863	1.84762e-05
Klf4	1.21515e-07	0.368166	0.923	0.863	0.00219468		Clec2d	3.88858e-09	-0.446943	0.787	0.871	7.02317e-05
H2-K1	1.35661e-07	0.34793	1	1	0.00245017		Fjx1	4.06063e-09	-0.764363	0.192	0.365	7.3339e-05
Klf9	2.23558e-07	0.284422	0.908	0.839	0.00403768		Uba52	4.64142e-09	-0.271321	0.956	0.965	8.38286e-05
Pmp22	2.5523e-07	0.451391	0.586	0.415	0.00460971		Vwf	8.4487e-09	-0.46424	0.887	0.953	0.000152592
Crip1	3.21605e-07	0.645116	0.948	0.895	0.00580851		Smoc1	9.39163e-09	-0.54729	0.596	0.754	0.000169622
Crip2	4.56856e-07	0.274522	1	1	0.00825128		Ace	1.20487e-08	-0.428461	0.807	0.901	0.000217612
Nfkbia	5.4041e-07	0.267497	0.966	0.927	0.00976035		Fabp4	1.27491e-08	-0.344666	0.443	0.611	0.000230261
Dusp1	6.79877e-07	0.387463	0.807	0.67	0.0122793		Plxnd1	1.45858e-08	-0.366648	0.726	0.842	0.000263435
Fam107a	6.83483e-07	0.478927	0.414	0.275	0.0123444		Ralgds	2.06275e-08	-0.332746	0.335	0.506	0.000372553
Net1	8.55721e-07	0.459411	0.548	0.409	0.0154552		Clu	2.13688e-08	-0.378133	0.99	0.997	0.000385942
Klf13	9.0703e-07	0.258116	0.916	0.836	0.0163819		Icam1	2.58745e-08	-0.596955	0.674	0.81	0.000467319
Thbd	1.02802e-06	0.550632	0.789	0.687	0.018567		Phactr2	2.61679e-08	-0.361929	0.833	0.912	0.000472619
							Fryl	4.2786e-08	-0.376549	0.653	0.789	0.000772759
							Sdc3	6.08179e-08	-0.322825	0.467	0.626	0.00109843
							Col5a2	6.64215e-08	-0.400509	0.826	0.909	0.00119964
							Prickle2	7.4439e-08	-0.293897	0.249	0.415	0.00134444
							Sema6d	9.54438e-08	-0.485155	0.502	0.64	0.00172381
							Lgmn	1.03902e-07	-0.317308	0.872	0.953	0.00187658
							Col8a1	1.28703e-07	-0.620701	0.282	0.45	0.0023245
							Cpe	1.30517e-07	-0.360271	0.887	0.936	0.00235728
							Il13ra1	1.42131e-07	-0.311712	0.448	0.608	0.00256702
							Ugcg	1.64655e-07	-0.475385	0.648	0.781	0.00297384
							Rgs3	3.12556e-07	-0.321977	0.669	0.787	0.00564508
							Esr1	4.02946e-07	-0.280746	0.211	0.36	0.00727762
							Gm15987	4.03528e-07	-0.251793	0.067	0.175	0.00728812
							Cdca7l	5.91852e-07	-0.334121	0.213	0.365	0.0106894
							Plagl1	8.30634e-07	-0.494195	0.389	0.523	0.0150021
							Cd38	8.66351e-07	-0.302183	0.345	0.497	0.0156472
							F2r	9.44143e-07	-0.384269	0.83	0.889	0.0170522
							Fam174b	1.09528e-06	-0.422426	0.483	0.605	0.0197818
							Mgp	1.609e-06	-0.352919	0.979	0.988	0.0290602
							Lrg1	1.65717e-06	-0.461443	0.58	0.754	0.0299302
							Cp	1.68422e-06	-0.426981	0.634	0.792	0.0304187
							Aebp1	1.93329e-06	-0.403705	0.776	0.857	0.0349172
							Kank1	2.11068e-06	-0.285868	0.766	0.86	0.038121
							Fblim1	2.30204e-06	-0.285781	0.83	0.912	0.0415771

[truncated: 3 more sheets: C8_Endo-2, C9_Epith, C10_Mitotic]
