# Supplementary material for: Molecular mechanisms of coronary artery disease risk at the PDGFD locus
Source: Nat Commun. 2023 Feb 15;14:847. doi: 10.1038/s41467-023-36518-9 (PMC9932166; doi:10.1038/s41467-023-36518-9)
Supplement: Supplementary file 6 — Supplementary Data 3 [file 41467_2023_36518_MOESM6_ESM.xlsx]

## Sheet: 8wk-Overall
Upregulated genes identified in all over clusters with 8wk-HFD Pdgfd-Ab							Downregulated genes identified in all over clusters with 8wk-HFD Pdgfd-Ab
Gene	p_val	avg_log2FC	pct.1	pct.2	p_val_adj		Gene	p_val	avg_log2FC	pct.1	pct.2	p_val_adj
Erdr1	6.72977e-204	0.51117	0.686	0.458	1.21546e-199		Cst3	1.20474e-44	-0.312761	1	1	2.17588e-40
Glo1	4.47313e-105	0.330067	0.827	0.718	8.07891e-101		Mt2	8.70222e-44	-0.36851	0.625	0.71	1.57171e-39
AY036118	2.82709e-88	0.379233	0.971	0.962	5.106e-84		Egr1	1.14014e-38	-0.274654	0.777	0.862	2.05922e-34
Aqp1	4.67724e-77	0.432059	0.714	0.571	8.44757e-73		Mt1	1.7721e-32	-0.327059	0.95	0.967	3.20058e-28
Hist1h2bc	3.19769e-50	0.27568	0.845	0.766	5.77536e-46		Btg2	2.67954e-27	-0.257516	0.833	0.871	4.83952e-23
Col18a1	2.65466e-35	0.357843	0.753	0.728	4.79458e-31		Kcnq1ot1	5.06427e-26	-0.333213	0.512	0.586	9.14658e-22
2200002D01Rik	3.45314e-35	0.302595	0.493	0.402	6.23672e-31		Akap12	2.96166e-21	-0.412548	0.242	0.311	5.34905e-17
Postn	6.45008e-24	0.31643	0.74	0.696	1.16495e-19		Gadd45b	4.05215e-20	-0.295358	0.666	0.709	7.3186e-16
Sost	5.83973e-20	0.342875	0.645	0.609	1.05471e-15		Abca8a	1.90733e-18	-0.496244	0.147	0.202	3.44483e-14
Ptn	1.28172e-15	0.42551	0.116	0.075	2.31492e-11		Dio2	1.40424e-15	-0.367695	0.079	0.121	2.53619e-11
Gm13889	2.53438e-12	0.266428	0.595	0.551	4.57734e-08		Hsd11b1	1.27994e-14	-0.284895	0.085	0.127	2.31169e-10
Trf	4.95396e-12	0.368124	0.208	0.163	8.94735e-08		Lama2	1.63286e-14	-0.294145	0.373	0.425	2.9491e-10
Fn1	2.67333e-10	0.333993	0.845	0.844	4.82829e-06		Dpep1	7.20443e-14	-0.341349	0.084	0.125	1.30119e-09
Wif1	1.64917e-09	0.363045	0.425	0.375	2.97857e-05		Cygb	3.94963e-13	-0.429206	0.19	0.238	7.13342e-09
Thbs1	3.72917e-07	0.356476	0.212	0.178	0.00673525		Clec3b	2.82341e-12	-0.310197	0.111	0.153	5.09935e-08
							Pdgfra	7.17508e-12	-0.313628	0.239	0.284	1.29589e-07
							Gdf10	8.58189e-12	-0.322975	0.113	0.153	1.54998e-07
							Gpx3	1.62278e-11	-0.301207	0.105	0.144	2.93091e-07
							Cp	8.89265e-11	-0.313034	0.328	0.377	1.6061e-06
							Cxcl1	1.28885e-10	-0.300249	0.182	0.228	2.32779e-06
							Bicc1	2.59072e-09	-0.253626	0.235	0.276	4.6791e-05
							Serpinf1	3.63475e-09	-0.350238	0.24	0.28	6.56471e-05
							Serping1	8.0493e-09	-0.306795	0.741	0.76	0.000145378
							Cytl1	1.29494e-08	-0.423142	0.151	0.19	0.00023388
							Smoc2	1.42132e-08	-0.36916	0.176	0.213	0.000256705
							Gsn	7.79218e-07	-0.30939	0.979	0.983	0.0140734

## Sheet: 16w-Overall
Upregulated genes identified in all over clusters with 16wk-HFD Pdgfd-Ab							Downregulated genes identified in all over clusters with 16wk-HFD Pdgfd-Ab
Gene	p_val	avg_log2FC	pct.1	pct.2	p_val_adj		Gene	p_val	avg_log2FC	pct.1	pct.2	p_val_adj
Glo1	0	0.571876	0.9	0.749	0		Gm42418	0	-0.733369	1	1	0
Crip1	1.57473e-113	0.488403	0.975	0.938	2.84412e-109		Col2a1	4.30728e-298	-1.89842	0.165	0.456	7.77938e-294
Zbtb16	1.42374e-83	0.299045	0.365	0.223	2.57142e-79		Ibsp	8.58262e-290	-1.89374	0.143	0.423	1.55011e-285
Tagln2	1.69449e-76	0.282074	0.979	0.928	3.06041e-72		Spp1	5.01334e-208	-0.66911	0.57	0.813	9.0546e-204
Sepp1	2.56903e-74	0.437833	0.886	0.817	4.63992e-70		Comp	1.55802e-164	-1.66489	0.198	0.416	2.81393e-160
Tnnt2	5.05157e-68	0.708197	0.291	0.169	9.12364e-64		Lars2	2.17733e-156	-0.517668	0.823	0.893	3.93247e-152
Tcf21	1.02903e-65	0.272238	0.158	0.064	1.85852e-61		Gdf10	4.10805e-153	-0.82978	0.169	0.373	7.41955e-149
Ifi27l2a	4.07353e-65	0.66343	0.389	0.252	7.3572e-61		Frzb	2.0542e-127	-0.822305	0.493	0.658	3.7101e-123
Tnxb	1.30721e-59	0.342945	0.504	0.375	2.36095e-55		Acan	1.49031e-104	-1.22629	0.231	0.391	2.69165e-100
Ifitm3	6.51592e-59	0.299219	0.965	0.916	1.17684e-54		Sparc	1.0954e-103	-0.983517	0.957	0.966	1.97841e-99
Dusp1	1.02671e-57	0.317148	0.898	0.831	1.85434e-53		mt-Atp8	2.60271e-98	-0.349959	0.772	0.84	4.70075e-94
Ctsb	5.27771e-54	0.307014	0.997	0.991	9.53207e-50		Serpine2	4.08933e-98	-0.49098	0.82	0.876	7.38574e-94
Glul	8.45359e-54	0.336235	0.496	0.376	1.5268e-49		Chad	5.42183e-98	-1.22788	0.064	0.184	9.79236e-94
Tmsb4x	1.08357e-47	0.257013	0.992	0.986	1.95704e-43		Crispld1	7.04788e-97	-0.867178	0.377	0.531	1.27292e-92
Bmp3	1.16949e-46	0.305208	0.255	0.158	2.11222e-42		Fmod	8.41492e-95	-0.799432	0.177	0.331	1.51982e-90
Cav1	3.56572e-45	0.376594	0.713	0.652	6.44004e-41		Col1a2	1.5925e-91	-0.880197	0.93	0.942	2.87621e-87
Stbd1	8.73933e-45	0.304154	0.567	0.466	1.57841e-40		1500015O10Rik	3.78913e-91	-1.0082	0.446	0.606	6.84355e-87
Atp1b1	8.5682e-44	0.355023	0.423	0.316	1.5475e-39		Rrbp1	1.14049e-89	-0.291584	0.992	0.996	2.05984e-85
Tbx20	3.8821e-43	0.495395	0.289	0.191	7.01147e-39		Epha3	2.5944e-88	-0.292781	0.076	0.192	4.68574e-84
Gm12840	3.64093e-42	0.375225	0.489	0.38	6.57588e-38		Ppic	9.23435e-88	-0.559958	0.705	0.796	1.66782e-83
Vwc2	4.95934e-42	0.25631	0.398	0.292	8.95707e-38		Dhx58os	7.42135e-86	-0.393514	0.048	0.147	1.34037e-81
Itih4	5.05495e-40	0.565227	0.546	0.467	9.12975e-36		mt-Nd5	7.7218e-86	-0.269357	0.986	0.993	1.39463e-81
Pdlim3	2.14466e-39	0.360839	0.623	0.538	3.87347e-35		Col9a3	9.70957e-84	-0.917668	0.057	0.158	1.75365e-79
Egr1	1.42753e-37	0.259748	0.818	0.722	2.57825e-33		Prrx2	8.24015e-83	-0.436696	0.243	0.386	1.48825e-78
Msrb1	5.93022e-34	0.324382	0.749	0.692	1.07106e-29		Hp	3.50361e-82	-0.854081	0.133	0.265	6.32787e-78
Uchl1	9.11821e-34	0.289367	0.626	0.547	1.64684e-29		Rarres1	9.71878e-81	-0.704407	0.309	0.449	1.75531e-76
Gadd45b	2.52915e-33	0.29402	0.708	0.623	4.56789e-29		Ltbp2	5.25993e-79	-0.588128	0.497	0.639	9.49995e-75
Fhl1	5.53886e-29	0.252098	0.828	0.81	1.00037e-24		Pnisr	6.24258e-78	-0.306587	0.734	0.82	1.12747e-73
Mfap4	1.1986e-28	0.326605	0.645	0.576	2.16479e-24		Phex	1.84718e-74	-0.442636	0.054	0.147	3.33619e-70
Fbxl22	3.69555e-28	0.374099	0.507	0.432	6.67453e-24		Col11a2	9.15236e-71	-0.964788	0.074	0.172	1.65301e-66
Synpo2	6.16619e-28	0.30821	0.613	0.546	1.11367e-23		A230065H16Rik	1.50982e-69	-0.423914	0.059	0.151	2.72689e-65
Aspn	1.10071e-27	0.262844	0.442	0.356	1.98798e-23		Col6a2	1.68086e-68	-0.436408	0.753	0.826	3.03581e-64
H2-Ab1	2.13281e-27	0.387355	0.214	0.142	3.85206e-23		Cd200	7.57525e-68	-0.323623	0.846	0.905	1.36817e-63
Plat	8.1658e-27	0.26417	0.462	0.377	1.47483e-22		Cspg4	4.25243e-67	-0.383635	0.695	0.781	7.68031e-63
Postn	1.99885e-26	0.270868	0.738	0.681	3.61012e-22		Prss12	7.57192e-66	-0.490238	0.072	0.162	1.36756e-61
Nfkbia	5.70831e-26	0.341614	0.856	0.812	1.03098e-21		Cdc42ep3	7.61505e-66	-0.370396	0.762	0.83	1.37535e-61
Gadd45g	7.10115e-26	0.275072	0.675	0.603	1.28254e-21		Col27a1	1.0669e-64	-0.810412	0.273	0.392	1.92693e-60
Ctla2a	9.67738e-26	0.675445	0.101	0.052	1.74783e-21		Ctdspl	2.49525e-64	-0.282944	0.54	0.652	4.50667e-60
Csrp2	1.19278e-25	0.32086	0.893	0.882	2.15428e-21		Uaca	4.94424e-64	-0.371741	0.347	0.469	8.92979e-60
Tcap	1.62317e-23	0.476248	0.4	0.332	2.93162e-19		Fzd9	1.71748e-63	-0.422496	0.091	0.19	3.10194e-59
H2-Eb1	4.10497e-23	0.431629	0.18	0.118	7.414e-19		Tnfrsf11b	5.86715e-63	-0.730333	0.439	0.547	1.05967e-58
Des	6.82703e-23	0.444145	0.191	0.13	1.23303e-18		Fn1	1.64317e-62	-0.258476	0.899	0.934	2.96774e-58
Mmp3	7.03135e-23	0.711323	0.288	0.215	1.26993e-18		Susd5	4.50536e-62	-0.435425	0.582	0.687	8.13713e-58
Cdh13	2.37257e-22	0.267471	0.737	0.708	4.28509e-18		Hapln1	2.41154e-61	-0.821024	0.083	0.178	4.35549e-57
Igf1	4.61698e-22	0.307017	0.249	0.178	8.33873e-18		Hist1h1e	2.802e-61	-0.266497	0.253	0.375	5.06069e-57
Lgmn	1.44398e-21	0.267315	0.83	0.787	2.60798e-17		3110079O15Rik	1.58125e-60	-1.35849	0.051	0.132	2.85589e-56
Actg2	1.53614e-21	0.3686	0.42	0.351	2.77443e-17		Mir143hg	1.51612e-58	-0.440825	0.233	0.336	2.73826e-54
Cxcl2	1.62637e-21	0.835031	0.232	0.167	2.93738e-17		Cytl1	3.59002e-58	-0.737497	0.249	0.385	6.48393e-54
Lyz2	4.42416e-21	0.787983	0.211	0.15	7.99048e-17		Col6a1	4.56815e-55	-0.418899	0.803	0.854	8.25054e-51
Fbln1	7.0552e-21	0.350093	0.386	0.308	1.27424e-16		Enpp1	6.34206e-55	-0.352195	0.316	0.434	1.14544e-50
Nov	1.25605e-20	0.387485	0.628	0.596	2.26856e-16		Pdzrn4	9.0717e-54	-0.40142	0.128	0.225	1.63844e-49
Ier3	1.38088e-20	0.307584	0.7	0.65	2.494e-16		Mia	9.06658e-53	-0.512615	0.136	0.235	1.63752e-48
H2-Aa	3.16467e-19	0.415597	0.164	0.111	5.7157e-15		Ckap4	1.58938e-52	-0.279986	0.759	0.817	2.87057e-48
Dkk3	3.74163e-19	0.284992	0.801	0.767	6.75775e-15		Grin2a	4.42107e-52	-0.269345	0.108	0.202	7.9849e-48
Ccl2	1.38721e-18	0.577939	0.173	0.12	2.50544e-14		Lum	6.53513e-51	-0.421874	0.687	0.784	1.18031e-46
Cd74	2.27929e-18	0.476275	0.249	0.187	4.11663e-14		Fap	2.82881e-49	-0.454673	0.149	0.245	5.10912e-45
Trf	1.38074e-17	0.595412	0.268	0.216	2.49375e-13		Col5a1	4.18085e-49	-0.311161	0.747	0.82	7.55102e-45
Ptn	2.32113e-17	0.714601	0.129	0.085	4.19219e-13		Eps8l2	7.2697e-49	-0.273566	0.116	0.204	1.31298e-44
Ccl7	2.51116e-17	0.633352	0.111	0.069	4.5354e-13		Xylt1	4.46648e-48	-0.528159	0.235	0.331	8.0669e-44
Tagln	5.94692e-17	0.305261	0.808	0.813	1.07407e-12		Gm26771	8.19151e-48	-0.420175	0.203	0.304	1.47947e-43
Nr4a1	1.05315e-16	0.310249	0.578	0.52	1.9021e-12		Ldlrad3	2.66302e-46	-0.278671	0.264	0.366	4.80967e-42
Pecam1	1.96607e-16	0.344058	0.321	0.258	3.55092e-12		Chrdl1	2.27888e-45	-0.255199	0.075	0.152	4.11589e-41
C1qa	2.09547e-16	0.560691	0.142	0.096	3.78463e-12		Adamtsl1	5.69995e-45	-0.30795	0.043	0.105	1.02947e-40
Kctd12	3.98213e-16	0.275925	0.275	0.215	7.19212e-12		Col1a1	1.09523e-44	-0.969055	0.913	0.922	1.97809e-40
Gdf15	5.33469e-16	0.277446	0.217	0.161	9.63499e-12		Gxylt2	4.01306e-44	-0.418907	0.695	0.765	7.24798e-40
Mafb	1.37987e-15	0.266127	0.414	0.351	2.49218e-11		Col5a2	1.35054e-43	-0.425984	0.838	0.881	2.43921e-39
Marcksl1	2.84033e-15	0.30322	0.174	0.127	5.12992e-11		Cd109	2.20655e-42	-0.259592	0.405	0.519	3.98526e-38
Pi16	1.55797e-13	0.375507	0.161	0.116	2.81385e-09		Pth1r	4.14105e-42	-0.935324	0.349	0.438	7.47915e-38
Wfdc17	1.95458e-13	0.474445	0.125	0.086	3.53017e-09		Lcn2	1.19769e-41	-0.572021	0.323	0.433	2.16315e-37
Ccl4	4.55051e-13	0.634383	0.13	0.09	8.21867e-09		Pcolce2	1.26833e-41	-0.744753	0.463	0.556	2.29072e-37
Fxyd6	1.09764e-12	0.324705	0.239	0.193	1.98244e-08		Mef2c	4.80248e-41	-0.254936	0.821	0.86	8.67376e-37
C1qc	4.36136e-12	0.551114	0.121	0.085	7.87705e-08		Lamc3	1.01776e-40	-0.46513	0.225	0.317	1.83817e-36
Dpt	4.99555e-12	0.568041	0.246	0.201	9.02246e-08		Smoc2	1.03963e-40	-0.4209	0.238	0.34	1.87767e-36
Cd68	8.52554e-12	0.321188	0.147	0.108	1.5398e-07		Srpx2	2.57516e-40	-0.306611	0.322	0.422	4.651e-36
Aldh1a1	1.99315e-11	0.264117	0.118	0.085	3.59983e-07		Wwp2	3.69872e-40	-0.277153	0.666	0.747	6.68025e-36
C4b	1.57116e-10	0.265862	0.526	0.472	2.83766e-06		Sdk2	3.73112e-40	-0.371194	0.192	0.279	6.73877e-36
Ccl3	2.89239e-10	0.650857	0.101	0.07	5.22395e-06		Sfrp4	7.36875e-40	-0.310236	0.159	0.251	1.33087e-35
Cxcl1	7.26391e-10	0.483705	0.297	0.254	1.31194e-05		Omd	3.34454e-38	-1.04965	0.239	0.325	6.04058e-34
Hmox1	1.24783e-09	0.569106	0.244	0.205	2.2537e-05		Ptch1	3.59606e-38	-0.293998	0.193	0.283	6.49484e-34
Fabp5	1.82721e-09	0.404338	0.307	0.263	3.30013e-05		Lox	6.68919e-38	-0.342216	0.679	0.745	1.20813e-33
C1qb	2.12583e-09	0.552679	0.147	0.113	3.83946e-05		Tsc22d1	8.15942e-38	-0.280765	0.799	0.847	1.47367e-33
AI607873	3.35387e-09	0.258262	0.124	0.092	6.05743e-05		Sox9	1.48305e-37	-0.415413	0.385	0.485	2.67854e-33
Gpm6b	6.15683e-09	0.291124	0.216	0.182	0.000111198		tdTomato	2.50086e-37	-0.300555	0.868	0.906	4.5168e-33
Fbln2	8.2665e-09	0.259297	0.373	0.333	0.000149301		Loxl3	1.57835e-36	-0.269445	0.377	0.472	2.85066e-32
Tyrobp	1.20291e-08	0.33063	0.125	0.094	0.000217257		Smoc1	1.85817e-36	-0.301091	0.62	0.695	3.35603e-32
Lilrb4a	1.26126e-08	0.289531	0.105	0.077	0.000227797		Fam180a	1.16188e-35	-0.290667	0.073	0.139	2.09847e-31
Csf1r	2.5062e-08	0.275425	0.112	0.084	0.000452646		Chil1	2.0426e-35	-0.814292	0.054	0.114	3.68914e-31
Ctss	3.11359e-08	0.385835	0.132	0.101	0.000562345		Ddit4l	4.84229e-35	-0.289268	0.177	0.26	8.74566e-31
Kdm6b	3.49478e-08	0.291153	0.495	0.468	0.000631192		Anxa8	5.27804e-35	-0.304602	0.222	0.318	9.53266e-31
Fcer1g	2.57681e-07	0.315581	0.118	0.091	0.00465398		Cst3	1.61862e-34	-0.901434	1	1	2.9234e-30
Bcl2a1b	7.39331e-07	0.292315	0.103	0.078	0.013353		Fibin	8.44034e-34	-0.582301	0.487	0.57	1.52441e-29
Heg1	1.68349e-06	0.317993	0.361	0.328	0.0304056		Creb3l1	1.35125e-33	-0.28856	0.459	0.536	2.44049e-29
							Prrx1	5.94521e-32	-0.293977	0.647	0.712	1.07376e-27
							Col8a1	9.3366e-31	-0.376856	0.276	0.365	1.68628e-26
							Sfrp2	6.62417e-30	-0.769994	0.511	0.58	1.19639e-25
							Nt5e	4.48469e-29	-0.252244	0.11	0.179	8.0998e-25
							Plod2	1.74415e-28	-0.288375	0.696	0.753	3.15011e-24
							Col12a1	3.56212e-27	-0.276313	0.205	0.283	6.43355e-23
							Phactr1	1.98984e-26	-0.293862	0.427	0.494	3.59385e-22
							Htra1	2.14139e-26	-0.260733	0.897	0.907	3.86757e-22
							Ctgf	3.469e-24	-0.257928	0.88	0.916	6.26536e-20
							Tnc	6.60336e-23	-0.273892	0.307	0.382	1.19263e-18
							Ppa1	3.90634e-21	-0.42131	0.519	0.571	7.05525e-17
							Alpl	8.33968e-21	-0.989516	0.098	0.148	1.50623e-16
							Eln	1.16276e-20	-0.434326	0.791	0.791	2.10006e-16
							Mfge8	5.69733e-18	-0.391648	0.921	0.936	1.02899e-13
							Trps1	6.33121e-18	-0.258836	0.574	0.628	1.14348e-13
							Fez1	1.71541e-17	-0.256699	0.471	0.523	3.09821e-13
							Thbs1	1.58964e-16	-0.316819	0.304	0.371	2.87106e-12
							Cox4i2	2.52402e-11	-0.381485	0.332	0.373	4.55863e-07
							Lrrc17	2.58335e-11	-0.262205	0.46	0.505	4.66579e-07
							F3	1.49581e-09	-0.397299	0.163	0.2	2.70158e-05
							Rgs5	8.98352e-09	-0.75568	0.303	0.341	0.000162251

## Sheet: 16wk-Lineage
Upregulated genes identified in lineage traced cells with 16wk-HFD Pdgfd-Ab							Downregulated genes identified in lineage traced cells with 16wk-HFD Pdgfd-Ab
Gene	p_val	avg_log2FC	pct.1	pct.2	p_val_adj		Gene	p_val	avg_log2FC	pct.1	pct.2	p_val_adj
Glo1	0	0.612381	0.939	0.786	0		Col2a1	0	-1.84676	0.153	0.545	0
Crip1	5.64152e-135	0.601514	0.974	0.928	1.01891e-130		Gm42418	1.88065e-303	-0.858074	1	1	3.39664e-299
Gapdh	5.96209e-97	0.282188	0.998	0.997	1.07681e-92		Ibsp	3.26496e-271	-1.80253	0.169	0.501	5.89684e-267
Tnnt2	1.38969e-91	0.864758	0.375	0.2	2.50992e-87		Spp1	1.14238e-239	-0.633371	0.529	0.849	2.06326e-235
Itih4	6.77996e-91	0.680088	0.728	0.575	1.22453e-86		Comp	1.71142e-169	-1.74942	0.186	0.452	3.09099e-165
Cav1	1.44261e-90	0.455518	0.857	0.74	2.60551e-86		Lars2	2.94564e-145	-0.543106	0.819	0.894	5.32012e-141
Fhl1	1.98949e-87	0.389386	0.928	0.867	3.59321e-83		Gdf10	1.05426e-139	-0.9418	0.158	0.382	1.9041e-135
Igfbp4	6.38648e-87	0.49174	0.632	0.443	1.15346e-82		Frzb	5.83746e-124	-0.824821	0.555	0.737	1.0543e-119
Aldoa	5.30454e-84	0.274552	0.994	0.982	9.58053e-80		1500015O10Rik	8.87315e-108	-0.980941	0.473	0.679	1.60258e-103
Cfh	1.53122e-82	0.404233	0.958	0.857	2.76554e-78		Cytl1	7.6178e-102	-0.945162	0.178	0.377	1.37585e-97
Ifi27	1.48323e-77	0.283961	0.98	0.955	2.67886e-73		Pdia3	2.8077e-97	-0.295896	0.992	0.996	5.07098e-93
Tnxb	3.6644e-76	0.40619	0.556	0.381	6.61828e-72		Crispld1	1.82888e-96	-0.87429	0.428	0.607	3.30315e-92
Tpi1	8.60048e-74	0.272198	0.961	0.925	1.55333e-69		Fmod	3.64054e-94	-0.836218	0.167	0.349	6.57518e-90
Lgals1	1.45558e-73	0.293449	0.988	0.954	2.62893e-69		Ppic	7.61307e-94	-0.607423	0.765	0.855	1.375e-89
Zbtb16	6.39932e-73	0.322191	0.387	0.233	1.15578e-68		Chad	3.40892e-91	-1.25051	0.072	0.215	6.15684e-87
Nov	8.19474e-73	0.52595	0.82	0.711	1.48005e-68		Col9a3	3.80053e-91	-1.02407	0.06	0.194	6.86413e-87
Msrb1	2.4802e-72	0.435306	0.831	0.728	4.47948e-68		Acan	5.30719e-91	-1.22591	0.306	0.483	9.58531e-87
Aes	3.14887e-72	0.298059	0.955	0.882	5.68717e-68		Sparc	6.07118e-89	-0.970163	1	1	1.09652e-84
Stbd1	7.4752e-71	0.38767	0.68	0.53	1.3501e-66		Serpine2	5.6451e-88	-0.405339	0.976	0.991	1.01956e-83
Ppp1cb	9.14075e-71	0.305054	0.935	0.881	1.65091e-66		Hp	2.59541e-87	-0.947912	0.134	0.299	4.68757e-83
Uchl1	9.32951e-71	0.388468	0.781	0.646	1.685e-66		Col1a2	1.05324e-80	-0.890064	0.999	0.999	1.90225e-76
Tagln2	1.1595e-69	0.30973	0.979	0.918	2.09417e-65		Col11a2	2.21981e-80	-1.05529	0.079	0.21	4.00919e-76
Tagln	3.11641e-69	0.420785	0.923	0.898	5.62854e-65		Dhx58os	6.39597e-80	-0.458095	0.055	0.174	1.15518e-75
Bmp3	2.55118e-68	0.408323	0.343	0.196	4.60768e-64		Rrbp1	4.00923e-79	-0.321123	0.992	0.996	7.24108e-75
Synpo2	2.66065e-67	0.416624	0.784	0.66	4.8054e-63		mt-Atp8	1.6103e-75	-0.324113	0.784	0.856	2.90837e-71
Sepp1	2.73145e-66	0.378454	0.864	0.79	4.93327e-62		Hapln1	7.86075e-72	-0.924193	0.088	0.215	1.41973e-67
Ptrf	3.83456e-66	0.290378	0.961	0.928	6.9256e-62		Metrnl	4.38759e-71	-0.374596	0.262	0.429	7.92443e-67
Tmsb4x	6.64594e-66	0.35575	0.99	0.982	1.20032e-61		Rarres1	2.61873e-70	-0.718575	0.397	0.544	4.72969e-66
Sgcg	1.17375e-64	0.344352	0.719	0.572	2.11991e-60		Pnisr	6.14951e-69	-0.319928	0.765	0.848	1.11066e-64
Csrp2	1.32968e-64	0.424701	0.948	0.917	2.40153e-60		Ltbp2	3.08514e-66	-0.55252	0.55	0.698	5.57207e-62
Fbxl22	1.79772e-63	0.491075	0.672	0.531	3.24687e-59		Gm10076	1.24756e-64	-0.255606	0.887	0.931	2.25322e-60
Cyb5r3	3.43111e-63	0.302886	0.989	0.971	6.19693e-59		Col6a2	1.61537e-63	-0.433198	0.853	0.906	2.91751e-59
Mfap4	5.151e-63	0.529119	0.733	0.607	9.30323e-59		A230065H16Rik	4.007e-63	-0.481125	0.074	0.186	7.23704e-59
Pdlim3	3.62056e-59	0.396659	0.756	0.635	6.53909e-55		Prrx2	7.07472e-63	-0.442384	0.254	0.398	1.27776e-58
Plcb4	1.71629e-57	0.318171	0.821	0.694	3.0998e-53		Ctdspl	3.43145e-61	-0.295603	0.611	0.729	6.19755e-57
Ifitm3	9.43868e-57	0.259125	0.973	0.908	1.70472e-52		Rab11fip4	5.90685e-61	-0.269119	0.049	0.146	1.06684e-56
Zyx	1.03829e-56	0.309718	0.881	0.8	1.87525e-52		Col27a1	9.90694e-61	-0.87586	0.306	0.439	1.78929e-56
Fos	3.09101e-56	0.292133	0.907	0.819	5.58267e-52		Col10a1	1.53703e-60	-1.07787	0.026	0.108	2.77602e-56
Crip2	7.40326e-55	0.261215	0.964	0.933	1.3371e-50		Trpv4	2.28665e-60	-0.324952	0.071	0.177	4.12992e-56
Sh3bgrl	3.66041e-54	0.256336	0.987	0.976	6.61107e-50		Phex	8.51857e-59	-0.488569	0.064	0.164	1.53854e-54
Rhob	4.64847e-54	0.255263	0.885	0.783	8.3956e-50		Mmp2	3.06001e-58	-0.311255	0.413	0.577	5.52668e-54
Atp1b1	1.20387e-53	0.386357	0.465	0.326	2.17431e-49		Fzd9	5.51007e-58	-0.473878	0.113	0.23	9.95174e-54
Dusp1	3.04585e-53	0.356417	0.892	0.818	5.50111e-49		Pdzrn4	1.81575e-57	-0.473664	0.156	0.28	3.27942e-53
Aspn	3.36898e-53	0.441724	0.501	0.359	6.08472e-49		Uaca	2.2793e-57	-0.407509	0.389	0.519	4.11664e-53
Kcnk3	3.6356e-53	0.311625	0.299	0.175	6.56625e-49		Itga10	7.00377e-57	-0.28094	0.206	0.344	1.26495e-52
Actb	4.88988e-53	0.252622	1	0.999	8.83161e-49		Col6a1	5.08351e-55	-0.422211	0.903	0.937	9.18133e-51
Ecm1	1.07791e-51	0.280214	0.974	0.927	1.94682e-47		Myo1e	1.87097e-54	-0.294607	0.437	0.563	3.37916e-50
Vwc2	8.05637e-51	0.309685	0.469	0.33	1.45506e-46		3110079O15Rik	1.04544e-53	-1.42803	0.065	0.161	1.88817e-49
Tcap	2.4284e-50	0.601991	0.542	0.415	4.38593e-46		Ogt	7.16298e-53	-0.253398	0.49	0.621	1.29371e-48
Pdlim4	1.05852e-49	0.278006	0.769	0.653	1.91179e-45		Lum	2.34753e-52	-0.384288	0.678	0.808	4.23987e-48
Myl6	2.22106e-49	0.290025	0.998	0.999	4.01146e-45		Cspg4	3.02525e-52	-0.314381	0.9	0.936	5.4639e-48
Actg2	4.70786e-47	0.48275	0.569	0.439	8.50287e-43		Col9a2	3.55208e-51	-0.578162	0.029	0.104	6.41541e-47
Hspb7	5.49854e-47	0.35214	0.768	0.686	9.93091e-43		Chst11	6.09959e-51	-0.26941	0.224	0.353	1.10165e-46
Gstm1	6.75293e-47	0.33456	0.863	0.799	1.21965e-42		Scin	6.4572e-51	-0.267668	0.075	0.172	1.16623e-46
Cdh13	7.05099e-47	0.292531	0.894	0.82	1.27348e-42		Mir143hg	1.06515e-50	-0.478587	0.302	0.408	1.92377e-46
Ifi27l2a	5.99446e-46	0.579479	0.246	0.136	1.08266e-41		Xylt1	1.21798e-50	-0.621015	0.214	0.329	2.19979e-46
Tinagl1	8.21746e-46	0.256714	0.674	0.529	1.48416e-41		Slc8a3	1.53366e-50	-0.272013	0.094	0.197	2.76993e-46
Bex4	4.79515e-45	0.254883	0.214	0.111	8.66051e-41		Tnfrsf11b	3.99917e-50	-0.653804	0.538	0.637	7.2229e-46
Postn	1.0963e-44	0.254115	0.915	0.819	1.98002e-40		Smoc2	4.70999e-49	-0.66895	0.216	0.338	8.50672e-45
Rbpms	1.38915e-44	0.262607	0.875	0.783	2.50895e-40		Os9	2.11623e-48	-0.265664	0.643	0.741	3.82213e-44
Tpm2	4.91147e-44	0.303441	0.936	0.895	8.87061e-40		Rnf10	8.42545e-48	-0.250865	0.679	0.759	1.52172e-43
Hspb6	6.82167e-44	0.307826	0.7	0.603	1.23206e-39		Susd5	9.55495e-48	-0.368718	0.79	0.858	1.72572e-43
Dstn	1.31515e-43	0.269473	0.997	0.992	2.37528e-39		Fap	1.6646e-47	-0.490246	0.146	0.257	3.00643e-43
Csrp1	6.82256e-42	0.294524	0.935	0.883	1.23222e-37		Sox9	2.68826e-47	-0.475321	0.404	0.535	4.85527e-43
Npy1r	3.24651e-41	0.282403	0.509	0.374	5.86352e-37		Col9a1	1.47587e-46	-0.538409	0.037	0.111	2.66557e-42
Cald1	7.37942e-41	0.255466	0.989	0.971	1.3328e-36		Ckap4	1.5671e-46	-0.282058	0.818	0.869	2.83034e-42
Acta2	9.37337e-41	0.31659	0.943	0.943	1.69292e-36		Enpp1	2.00408e-46	-0.365083	0.362	0.487	3.61957e-42
Sh3bgr	3.50915e-40	0.269423	0.735	0.605	6.33788e-36		Ldlrad3	4.2356e-45	-0.316055	0.307	0.424	7.64993e-41
Fblim1	2.29967e-39	0.269924	0.863	0.781	4.15343e-35		Hist1h1e	5.91343e-45	-0.257139	0.291	0.409	1.06803e-40
Ppp1r14a	1.99e-38	0.307422	0.796	0.71	3.59414e-34		Pth1r	2.1487e-44	-1.0048	0.414	0.516	3.88076e-40
Lims2	5.72367e-37	0.259083	0.733	0.643	1.03375e-32		Dcn	3.41475e-44	-0.359356	0.796	0.876	6.16738e-40
Efhd1	1.60298e-36	0.259793	0.619	0.511	2.89515e-32		Col5a2	3.55079e-44	-0.423543	0.921	0.954	6.41309e-40
Des	2.0059e-32	0.569944	0.249	0.157	3.62286e-28		Lcn2	1.41329e-43	-0.580724	0.343	0.479	2.55255e-39
Myl9	1.15766e-31	0.293416	0.866	0.812	2.09085e-27		Grin2a	7.97675e-43	-0.290975	0.143	0.251	1.44068e-38
Gadd45g	5.92031e-29	0.334561	0.691	0.604	1.06927e-24		Prss12	1.4744e-42	-0.431657	0.067	0.148	2.66291e-38
Wnt16	1.48801e-28	0.256646	0.484	0.373	2.6875e-24		Mia	2.09433e-42	-0.536174	0.18	0.29	3.78257e-38
Mmp3	1.2528e-20	0.994599	0.252	0.179	2.26269e-16		Eps8l2	6.08332e-42	-0.308745	0.153	0.254	1.09871e-37
Cd74	8.59171e-08	0.283283	0.14	0.106	0.00155175		Chrdl1	1.05229e-41	-0.265869	0.074	0.16	1.90054e-37
Dpt	4.64326e-07	0.278121	0.144	0.112	0.00838619		Ccdc80	2.49032e-41	-0.403152	0.921	0.943	4.49777e-37
							Srpx2	6.62104e-41	-0.333803	0.366	0.486	1.19583e-36
							Scrg1	7.92643e-41	-0.472217	0.044	0.117	1.43159e-36
							Ccdc88a	1.34578e-40	-0.254897	0.723	0.792	2.43061e-36
							Col5a1	3.51725e-40	-0.294469	0.831	0.889	6.35251e-36
							Cdc42ep3	4.41984e-40	-0.305984	0.891	0.917	7.98267e-36
							Tgfb1	4.63884e-38	-0.331173	0.579	0.685	8.3782e-34
							Col1a1	7.74987e-38	-0.978092	0.992	0.986	1.3997e-33
							Pcolce2	1.36169e-37	-0.832392	0.483	0.579	2.45935e-33
							Mef2c	1.75895e-37	-0.253978	0.887	0.922	3.17684e-33
							Nt5e	3.00142e-37	-0.302019	0.096	0.186	5.42086e-33
							Ptch1	7.33347e-36	-0.327476	0.183	0.283	1.3245e-31
							Atp2b1	9.45743e-36	-0.263948	0.732	0.801	1.70811e-31
							Slc6a6	1.79638e-35	-0.286915	0.646	0.731	3.24444e-31
							Fxyd5	3.31795e-35	-0.294162	0.581	0.694	5.99256e-31
							Cd109	1.22355e-34	-0.250774	0.469	0.589	2.20985e-30
							Sdk2	3.40476e-34	-0.403373	0.233	0.327	6.14933e-30
							Col12a1	4.57369e-34	-0.319722	0.222	0.329	8.26054e-30
							Thbs1	7.34472e-34	-0.560729	0.291	0.403	1.32653e-29
							Runx1	4.87003e-33	-0.373802	0.393	0.492	8.79576e-29
							Nrn1	7.79911e-33	-0.250969	0.136	0.23	1.4086e-28
							Sox6	1.12528e-32	-0.264623	0.254	0.351	2.03236e-28
							Gpx3	2.64256e-32	-0.55618	0.07	0.141	4.77272e-28
							S100b	5.75597e-32	-0.284844	0.147	0.239	1.03959e-27
							Cpne8	6.04944e-32	-0.277877	0.344	0.442	1.09259e-27
							Tshz2	9.35807e-32	-0.293998	0.071	0.14	1.69016e-27
							Ntn4	1.40542e-31	-0.250773	0.26	0.36	2.53834e-27
							Creb3l1	1.136e-30	-0.313246	0.509	0.589	2.05173e-26
							Chil1	3.21435e-30	-0.710158	0.058	0.124	5.80544e-26
							Ddit4l	3.22204e-29	-0.310443	0.221	0.313	5.81933e-25
							Col8a1	4.772e-29	-0.400648	0.292	0.392	8.61871e-25
							Lgals3	7.7875e-29	-0.339482	0.57	0.668	1.4065e-24
							Gxylt2	1.01602e-28	-0.384505	0.768	0.816	1.83504e-24
							Trps1	7.92708e-28	-0.347946	0.539	0.621	1.43171e-23
							Gm26771	8.90742e-28	-0.361081	0.243	0.332	1.60877e-23
							Anxa8	1.02959e-27	-0.301799	0.27	0.376	1.85954e-23
							Clint1	1.66038e-27	-0.334556	0.622	0.679	2.99881e-23
							Loxl3	1.7745e-27	-0.270463	0.424	0.517	3.20492e-23
							Myh9	3.9807e-27	-0.279196	0.744	0.794	7.18954e-23
							Pltp	7.93332e-27	-0.436464	0.239	0.327	1.43284e-22
							Sfrp4	1.09736e-26	-0.279242	0.174	0.261	1.98195e-22
							Fam180a	3.06795e-25	-0.293749	0.079	0.144	5.54103e-21
							Lamc3	8.74493e-25	-0.468153	0.252	0.329	1.57942e-20
							Inhba	5.00553e-24	-0.257264	0.643	0.701	9.04049e-20
							Raph1	5.58296e-24	-0.328327	0.543	0.618	1.00834e-19
							Alpl	2.71252e-23	-1.09778	0.102	0.165	4.89908e-19
							Prrx1	1.78232e-22	-0.251707	0.73	0.772	3.21904e-18
							Ppa1	2.18247e-22	-0.475589	0.549	0.611	3.94175e-18
							Omd	2.18785e-22	-1.09886	0.263	0.333	3.95147e-18
							Mdk	3.6107e-22	-0.328124	0.247	0.329	6.52128e-18
							Fibin	7.6514e-22	-0.578088	0.57	0.635	1.38192e-17
							Lox	8.03393e-22	-0.285424	0.806	0.835	1.45101e-17
							Phlda1	4.48988e-20	-0.333428	0.458	0.53	8.10918e-16
							Cst3	5.72419e-20	-0.965488	1	1	1.03385e-15
							Phactr1	1.02741e-19	-0.303147	0.475	0.535	1.85561e-15
							Plod2	2.80461e-19	-0.262683	0.792	0.827	5.06541e-15
							Smoc1	1.65304e-18	-0.255574	0.716	0.751	2.98555e-14
							Kcnq1ot1	2.99807e-17	-0.264886	0.479	0.552	5.41481e-13
							Cox4i2	2.29847e-14	-0.457927	0.393	0.446	4.15127e-10
							Rgs5	9.13008e-11	-0.809971	0.368	0.415	1.64898e-06
							Papss2	1.40188e-09	-0.259118	0.235	0.278	2.53193e-05
							Tubb2a	1.79775e-09	-0.255094	0.665	0.705	3.24691e-05
							Cdkn1a	3.16148e-09	-0.475579	0.483	0.515	5.70994e-05
							Eln	6.46245e-09	-0.3574	0.876	0.837	0.000116718
							Sfrp2	1.58753e-07	-0.534919	0.644	0.651	0.00286724
							Enpp2	3.82236e-07	-0.260757	0.385	0.426	0.00690357

## Sheet: 16wk-C0_SMC
Upregulated genes identified in the SMC cluster with 16wk-HFD Pdgfd-Ab							Downregulated genes identified in the SMC cluster with 16wk-HFD Pdgfd-Ab
Gene	p_val	avg_log2FC	pct.1	pct.2	p_val_adj		Gene	p_val	avg_log2FC	pct.1	pct.2	p_val_adj
Egr1	2.60646e-68	0.813801	0.776	0.569	4.70752e-64		Spp1	1.88868e-215	-1.0585	0.36	0.787	3.41114e-211
Fos	1.42885e-81	0.694492	0.946	0.803	2.58065e-77		Gm42418	2.92534e-200	-0.999964	1	1	5.28346e-196
Aspn	1.50845e-35	0.638826	0.534	0.37	2.72441e-31		Col2a1	7.03801e-188	-0.833071	0.095	0.487	1.27114e-183
Tnnt2	3.67162e-24	0.585246	0.542	0.4	6.63131e-20		Mir143hg	1.32854e-111	-0.796	0.399	0.674	2.39948e-107
Gadd45b	8.65385e-43	0.579304	0.655	0.475	1.56297e-38		Ibsp	8.53833e-108	-0.755591	0.129	0.424	1.54211e-103
Fbln1	5.53751e-40	0.544928	0.251	0.093	1.00013e-35		Lars2	2.01845e-125	-0.700533	0.818	0.939	3.64553e-121
Glo1	3.17096e-117	0.538764	0.94	0.843	5.72708e-113		Myh11	3.80563e-125	-0.622149	0.999	0.999	6.87335e-121
Gadd45g	5.95504e-30	0.459005	0.751	0.613	1.07554e-25		Pnisr	2.38006e-74	-0.514165	0.755	0.886	4.29863e-70
Dusp1	1.25087e-34	0.451837	0.944	0.92	2.25919e-30		Tln1	2.97144e-112	-0.48998	0.989	0.996	5.36672e-108
Atp1b1	7.14354e-30	0.451806	0.402	0.254	1.29019e-25		mt-Atp8	1.1082e-76	-0.460481	0.802	0.915	2.00152e-72
Itih4	2.81093e-31	0.437913	0.89	0.826	5.07681e-27		Lum	2.43915e-14	-0.443571	0.458	0.575	4.40535e-10
Fosb	3.29762e-36	0.435436	0.702	0.514	5.95584e-32		Hist1h1e	5.14847e-62	-0.438787	0.308	0.536	9.29864e-58
Kcnk3	1.44682e-45	0.431958	0.274	0.1	2.6131e-41		Dmd	1.34697e-68	-0.435375	0.97	0.988	2.43277e-64
Klf4	5.55435e-20	0.428311	0.53	0.413	1.00317e-15		Utrn	1.41878e-44	-0.426125	0.808	0.893	2.56246e-40
Des	2.96742e-10	0.405299	0.356	0.266	5.35946e-06		Eln	4.12428e-56	-0.422668	0.99	0.995	7.44885e-52
Igfbp4	3.17648e-30	0.3867	0.567	0.394	5.73704e-26		Rnf10	1.03213e-64	-0.419216	0.681	0.843	1.86413e-60
Ifitm3	7.26861e-50	0.379691	0.984	0.951	1.31278e-45		Ahnak	1.30978e-70	-0.414001	0.996	0.997	2.36559e-66
Tcap	3.36315e-10	0.379098	0.774	0.733	6.07419e-06		Map1a	3.68699e-38	-0.412417	0.76	0.855	6.65906e-34
Mt1	7.08584e-44	0.367971	0.979	0.96	1.27977e-39		Smad6	4.38191e-42	-0.389421	0.281	0.466	7.91417e-38
Kdelr2	1.21839e-43	0.353069	0.87	0.799	2.20053e-39		Sync	2.61807e-46	-0.387698	0.48	0.661	4.72849e-42
Junb	1.42886e-30	0.344691	0.77	0.636	2.58066e-26		Thsd4	3.64889e-39	-0.382067	0.76	0.852	6.59027e-35
Zbtb16	1.05703e-26	0.33998	0.456	0.314	1.90909e-22		Myom1	1.29829e-43	-0.375781	0.886	0.929	2.34484e-39
Actg2	2.71285e-11	0.33543	0.735	0.674	4.89967e-07		Susd5	3.18093e-41	-0.366883	0.892	0.958	5.74507e-37
Mif	2.41182e-39	0.332559	0.94	0.898	4.35598e-35		Plekhg3	1.05575e-38	-0.362424	0.486	0.654	1.90678e-34
Tob1	4.01398e-17	0.328448	0.513	0.411	7.24966e-13		Rnd3	5.66148e-20	-0.360844	0.602	0.709	1.02252e-15
Cfh	1.44278e-23	0.325493	0.966	0.891	2.60581e-19		Fbxo30	8.14756e-20	-0.355518	0.717	0.784	1.47153e-15
Sepp1	6.73259e-26	0.324512	0.927	0.914	1.21597e-21		Leng8	9.117e-49	-0.355078	0.306	0.512	1.64662e-44
Btg2	6.26399e-10	0.324159	0.882	0.86	1.13134e-05		Fn1	3.19112e-27	-0.352215	0.936	0.977	5.76349e-23
C4b	2.71018e-18	0.323285	0.347	0.222	4.89485e-14		Ttc14	1.96844e-37	-0.345485	0.452	0.617	3.55521e-33
Crip1	1.3407e-27	0.322375	0.996	0.985	2.42144e-23		Enah	1.10168e-31	-0.343448	0.976	0.984	1.98974e-27
Mgp	7.47604e-26	0.316144	1	1	1.35025e-21		Ltbp2	1.50991e-20	-0.34332	0.386	0.521	2.72704e-16
Mfap4	5.14348e-13	0.299302	0.939	0.93	9.28964e-09		Nktr	1.50154e-39	-0.339061	0.653	0.797	2.71194e-35
Slc39a1	5.10473e-22	0.29036	0.716	0.626	9.21965e-18		Srrm2	5.43111e-52	-0.33047	0.97	0.987	9.80913e-48
Mt2	1.78275e-23	0.286569	0.705	0.595	3.21982e-19		Ddx17	8.29647e-37	-0.330276	0.628	0.766	1.49843e-32
Nfkbia	1.32882e-18	0.275408	0.78	0.709	2.39997e-14		Ccdc42	3.70068e-14	-0.329749	0.285	0.389	6.68381e-10
Tpi1	2.97233e-36	0.269805	0.975	0.961	5.36832e-32		Rock1	1.47545e-41	-0.327762	0.998	0.999	2.66481e-37
Ier3	1.40245e-09	0.263882	0.611	0.54	2.53297e-05		Inhba	2.98576e-33	-0.327598	0.663	0.811	5.39259e-29
Ifi27l2a	4.12772e-16	0.261218	0.241	0.14	7.45507e-12		Cspg4	3.4845e-43	-0.323718	0.929	0.979	6.29335e-39
Hes1	1.11579e-11	0.251739	0.393	0.302	2.01523e-07		Asap2	4.04829e-30	-0.32273	0.784	0.862	7.31162e-26
Bmp3	1.13795e-07	0.250659	0.496	0.437	0.00205525		mt-Nd5	7.84407e-57	-0.322574	0.997	0.998	1.41672e-52
							Pabpn1	2.05386e-48	-0.320056	0.263	0.47	3.70948e-44
							Npnt	1.68106e-42	-0.319929	0.989	0.996	3.03617e-38
							Itpr1	2.95182e-30	-0.316714	0.802	0.875	5.33129e-26
							Klf6	5.31915e-20	-0.314153	0.915	0.946	9.60691e-16
							Smoc1	1.80398e-15	-0.312362	0.596	0.686	3.25817e-11
							Glg1	8.13191e-33	-0.30632	0.875	0.934	1.46871e-28
							Itga8	1.8264e-55	-0.305719	0.999	0.999	3.29866e-51
							mt-Nd6	6.824e-27	-0.303799	0.466	0.61	1.23248e-22
							Myh10	3.29924e-23	-0.303018	0.977	0.983	5.95876e-19
							Tnrc18	1.37642e-31	-0.302926	0.675	0.804	2.48595e-27
							Hip1	1.00873e-26	-0.298691	0.701	0.794	1.82186e-22
							Wtip	1.27559e-34	-0.298601	0.863	0.934	2.30383e-30
							Rgs7bp	2.43372e-26	-0.297812	0.476	0.62	4.39555e-22
							Luc7l2	1.34108e-36	-0.295606	0.868	0.93	2.42212e-32
							Pawr	3.71798e-30	-0.291553	0.809	0.903	6.71505e-26
							Epha3	2.49937e-54	-0.287987	0.052	0.206	4.51411e-50
							Macf1	7.96835e-29	-0.285832	0.964	0.97	1.43916e-24
							Lbh	3.84117e-17	-0.280486	0.744	0.832	6.93754e-13
							Slc6a6	4.01309e-23	-0.280308	0.605	0.723	7.24805e-19
							Limch1	5.61274e-25	-0.278547	0.881	0.924	1.01372e-20
							Chd3	1.60403e-22	-0.276631	0.774	0.851	2.89704e-18
							Srsf5	4.44055e-40	-0.271955	0.954	0.981	8.02007e-36
							Comp	3.26625e-72	-0.271635	0.083	0.302	5.89917e-68
							Mgll	7.09109e-27	-0.270367	0.855	0.924	1.28072e-22
							Dst	9.82943e-32	-0.269356	0.992	0.998	1.77529e-27
							Cast	2.13279e-26	-0.267724	0.714	0.811	3.85203e-22
							Scube3	3.69719e-22	-0.266449	0.789	0.858	6.67749e-18
							Fjx1	6.39979e-19	-0.265196	0.466	0.59	1.15587e-14
							Anapc7	4.5985e-21	-0.263368	0.647	0.75	8.30534e-17
							Itgb1	2.53718e-64	-0.260556	1	1	4.58241e-60
							Rcan2	2.10059e-23	-0.260301	0.954	0.971	3.79388e-19
							Serpine2	6.43654e-26	-0.25995	0.978	0.995	1.1625e-21
							Slc22a1	7.56152e-13	-0.259703	0.247	0.34	1.36569e-08
							Setd5	4.94101e-21	-0.259413	0.75	0.828	8.92395e-17
							Fyco1	2.09252e-21	-0.25857	0.619	0.716	3.77931e-17
							Gm21092	7.11887e-26	-0.258064	0.441	0.581	1.28574e-21
							Col18a1	5.60688e-30	-0.257754	0.994	0.994	1.01266e-25
							Lnpep	1.31786e-25	-0.256887	0.549	0.68	2.38019e-21
							Lcn2	4.79093e-25	-0.25409	0.093	0.208	8.65289e-21
							Ramp1	1.71067e-32	-0.251289	0.984	0.991	3.08965e-28

## Sheet: 16wk-C1_FMC
Upregulated genes identified in the FMC cluster with 16wk-HFD Pdgfd-Ab							Downregulated genes identified in the FMC cluster with 16wk-HFD Pdgfd-Ab
Gene	p_val	avg_log2FC	pct.1	pct.2	p_val_adj		Gene	p_val	avg_log2FC	pct.1	pct.2	p_val_adj
Glo1	1.28873e-135	0.641892	0.948	0.786	2.32758e-131		Col2a1	3.95783e-99	-0.601888	0.099	0.414	7.14824e-95
mt-Co3	4.90472e-59	0.28606	1	1	8.85842e-55		Ibsp	1.05976e-80	-0.752823	0.106	0.383	1.91403e-76
Tnxb	2.34804e-43	0.580539	0.626	0.417	4.24079e-39		Gm42418	8.56802e-49	-0.624108	0.999	1	1.54747e-44
Sgcg	7.82668e-32	0.458482	0.629	0.459	1.41358e-27		Spp1	4.56003e-40	-0.529545	0.62	0.838	8.23587e-36
Zbtb16	1.49185e-29	0.327364	0.33	0.171	2.69443e-25		Hp	5.06056e-39	-1.50975	0.143	0.329	9.13988e-35
Plcb4	3.36064e-29	0.435701	0.796	0.687	6.06965e-25		Frzb	9.14427e-36	-0.454124	0.809	0.914	1.65155e-31
Cav1	4.06062e-25	0.447921	0.833	0.719	7.33388e-21		Comp	7.08836e-34	-0.764745	0.2	0.401	1.28023e-29
Tcap	3.72136e-24	0.744001	0.363	0.212	6.72114e-20		Lum	1.68538e-32	-0.514514	0.884	0.954	3.04396e-28
Dsp	8.8913e-24	0.39194	0.656	0.498	1.60586e-19		tdTomato	5.72444e-30	-0.314993	0.966	0.975	1.03389e-25
Bmp3	1.15176e-23	0.352767	0.242	0.112	2.08019e-19		Col8a1	8.77921e-30	-0.723547	0.369	0.553	1.58561e-25
Synpo2	7.95121e-23	0.436022	0.719	0.605	1.43607e-18		Sfrp4	7.09816e-28	-0.584787	0.223	0.388	1.282e-23
Fhl1	3.81636e-22	0.318647	0.94	0.925	6.89273e-18		Ltbp2	2.37596e-27	-0.592878	0.685	0.818	4.29122e-23
Gabra3	1.45897e-20	0.263883	0.431	0.282	2.63504e-16		Gdf10	1.31514e-24	-0.587794	0.134	0.274	2.37527e-20
Sema3c	1.36087e-19	0.296414	0.547	0.398	2.45787e-15		Grin2a	1.38989e-24	-0.385664	0.195	0.347	2.51028e-20
Map1b	1.54038e-19	0.32839	0.952	0.935	2.78208e-15		Runx1	1.24679e-23	-0.458321	0.575	0.705	2.25184e-19
Sparcl1	4.05282e-18	0.513025	0.369	0.238	7.31979e-14		Ppic	1.25975e-23	-0.354432	0.876	0.933	2.27524e-19
Perp	1.82185e-17	0.265696	0.47	0.325	3.29044e-13		Lcn2	2.75378e-23	-0.666131	0.578	0.702	4.9736e-19
Tnnt2	1.97907e-17	0.541862	0.246	0.132	3.5744e-13		Pdgfa	3.73841e-21	-0.350496	0.904	0.943	6.75194e-17
Sh3bgr	8.57682e-17	0.37846	0.59	0.465	1.54906e-12		Acan	4.40653e-21	-0.575438	0.267	0.411	7.95863e-17
Igfbp4	9.26659e-17	0.303403	0.755	0.632	1.67364e-12		Fat1	2.97194e-20	-0.302087	0.942	0.952	5.36762e-16
Mfap4	2.58579e-16	0.528045	0.652	0.55	4.6702e-12		Myh9	7.9303e-20	-0.313736	0.886	0.927	1.43229e-15
Nes	5.5158e-16	0.324372	0.548	0.425	9.96208e-12		Tns3	8.48798e-20	-0.288911	0.411	0.557	1.53301e-15
Pdlim4	9.09659e-16	0.268532	0.746	0.638	1.64293e-11		Selp	2.08509e-19	-0.445037	0.162	0.29	3.76589e-15
Gsn	1.41348e-15	0.3657	0.983	0.968	2.55289e-11		Lox	1.06312e-18	-0.32266	0.889	0.919	1.92011e-14
Pecam1	1.42543e-15	0.294298	0.416	0.287	2.57447e-11		Mxra8	1.59186e-18	-0.266105	0.964	0.97	2.87507e-14
Fbxl22	4.05182e-15	0.51891	0.453	0.34	7.31799e-11		Fmod	7.07982e-18	-0.357311	0.141	0.261	1.27869e-13
Stbd1	6.80393e-15	0.332973	0.595	0.487	1.22886e-10		Lars2	7.36216e-18	-0.355352	0.814	0.852	1.32968e-13
Actg2	1.85032e-14	0.567571	0.498	0.39	3.34186e-10		Pik3r1	1.58711e-17	-0.349064	0.712	0.809	2.86648e-13
Sepp1	2.3563e-14	0.307233	0.888	0.842	4.25572e-10		1500015O10Rik	3.68989e-17	-0.480327	0.558	0.695	6.66432e-13
Crispld2	4.40209e-14	0.353157	0.633	0.523	7.95062e-10		Tnfrsf11b	2.6596e-16	-0.436616	0.685	0.769	4.8035e-12
Tns1	5.79053e-14	0.266965	0.922	0.884	1.04583e-09		Prg4	5.28779e-16	-0.653315	0.337	0.466	9.55028e-12
Sdpr	1.39311e-13	0.259515	0.408	0.293	2.5161e-09		Rarres1	5.82401e-16	-0.303469	0.54	0.662	1.05187e-11
Ndrg2	1.88806e-13	0.261768	0.763	0.7	3.41002e-09		Col12a1	6.3768e-16	-0.308827	0.293	0.424	1.15171e-11
Ifi27l2a	2.10259e-13	0.601422	0.3	0.192	3.79749e-09		Gm26771	7.93939e-16	-0.381792	0.367	0.492	1.43393e-11
Pbxip1	3.43292e-13	0.25671	0.912	0.885	6.20021e-09		Tnc	4.24885e-15	-0.37439	0.519	0.63	7.67384e-11
Uchl1	6.72936e-13	0.304132	0.799	0.729	1.21539e-08		Mmp2	6.47847e-15	-0.329154	0.579	0.702	1.17008e-10
Qpct	1.12052e-12	0.256519	0.596	0.497	2.02378e-08		Cyr61	8.33919e-15	-0.442187	0.8	0.861	1.50614e-10
Art4	1.30336e-12	0.250343	0.35	0.243	2.35399e-08		Prrx2	1.03142e-14	-0.276524	0.34	0.466	1.86285e-10
Itih4	1.73449e-12	0.477432	0.712	0.628	3.13266e-08		Crispld1	1.34632e-14	-0.464845	0.522	0.618	2.43158e-10
Msrb1	2.0434e-12	0.341706	0.782	0.731	3.69059e-08		Col5a2	3.43663e-14	-0.300762	0.974	0.982	6.20691e-10
Crip1	2.73583e-12	0.386704	0.978	0.959	4.94118e-08		Hs6st2	3.88738e-14	-0.307768	0.219	0.328	7.02099e-10
Hspb7	4.02011e-12	0.332765	0.711	0.638	7.26072e-08		Fgf7	5.92311e-14	-0.307811	0.162	0.264	1.06977e-09
Atp1b1	5.92246e-12	0.292848	0.66	0.558	1.06966e-07		Setbp1	1.30691e-13	-0.256467	0.674	0.749	2.36041e-09
Pdlim3	7.62245e-12	0.355271	0.659	0.581	1.37669e-07		Epas1	2.99784e-13	-0.252377	0.537	0.646	5.41441e-09
Kcnk3	1.10221e-11	0.258504	0.411	0.312	1.99071e-07		Rin2	3.23801e-13	-0.256527	0.648	0.736	5.84817e-09
Gabarapl1	2.67491e-11	0.293629	0.858	0.809	4.83116e-07		Smoc2	7.02214e-13	-0.470455	0.268	0.373	1.26827e-08
Cdh13	8.45214e-11	0.253848	0.93	0.902	1.52654e-06		Slc6a6	1.01248e-12	-0.388359	0.647	0.715	1.82864e-08
Ablim1	1.21451e-10	0.263811	0.456	0.362	2.19353e-06		Thbs1	2.77089e-12	-0.722633	0.422	0.522	5.0045e-08
Fbln1	1.33558e-10	0.341872	0.517	0.43	2.41219e-06		C1s1	5.53396e-12	-0.266379	0.632	0.705	9.99489e-08
Nrtn	2.5425e-10	0.283691	0.443	0.35	4.592e-06		Col1a2	6.70927e-12	-0.452255	0.998	0.998	1.21176e-07
Ptprz1	3.56809e-10	0.256337	0.303	0.212	6.44434e-06		Hgf	6.79309e-12	-0.277556	0.357	0.459	1.2269e-07
Timp3	4.6665e-10	0.295908	0.992	0.984	8.42816e-06		1110008P14Rik	7.67903e-12	-0.290448	0.89	0.914	1.38691e-07
Fblim1	9.19994e-10	0.295142	0.884	0.884	1.6616e-05		Unc5b	8.592e-12	-0.262987	0.367	0.464	1.5518e-07
Mmp3	2.49915e-09	0.34499	0.324	0.236	4.51372e-05		Loxl3	2.55786e-11	-0.270568	0.494	0.587	4.61976e-07
Ndufa4l2	9.44447e-09	0.504012	0.108	0.054	0.000170577		Sfrp2	6.47231e-11	-0.432555	0.73	0.794	1.16896e-06
Nov	1.03503e-08	0.374323	0.802	0.752	0.000186936		Lpl	6.63153e-11	-0.475775	0.513	0.587	1.19772e-06
Sost	2.49061e-08	0.551373	0.385	0.309	0.000449828		C3	2.69318e-10	-0.264993	0.711	0.792	4.86415e-06
Tagln	3.3098e-08	0.315517	0.949	0.959	0.000597784		Crlf1	6.88149e-10	-0.288352	0.592	0.685	1.24287e-05
Mfap5	1.51818e-07	0.293548	0.719	0.657	0.00274198		Nrn1	8.75858e-10	-0.388402	0.134	0.212	1.58189e-05
							Sparc	5.71345e-09	-0.274553	1	0.999	0.000103191
							Rnd3	7.64955e-09	-0.321777	0.423	0.494	0.000138158
							Col1a1	1.035e-08	-0.498049	0.997	0.997	0.000186931
							Ddit4l	2.91647e-08	-0.252391	0.335	0.414	0.000526743
							Inhba	4.47964e-08	-0.266386	0.684	0.743	0.000809067

## Sheet: 16wk-C2_Fibro1
Upregulated genes identified in the fibroblast-1 cluster with 16wk-HFD Pdgfd-Ab							Downregulated genes identified in the fibroblast-1 cluster with 16wk-HFD Pdgfd-Ab
Gene	p_val	avg_log2FC	pct.1	pct.2	p_val_adj		Gene	p_val	avg_log2FC	pct.1	pct.2	p_val_adj
Tcf21	2.69185e-48	0.834963	0.716	0.302	4.86175e-44		Epha3	1.57018e-42	-0.88685	0.175	0.527	2.8359e-38
Glo1	1.60705e-31	0.515178	0.873	0.71	2.9025e-27		Gm42418	2.72698e-41	-0.774043	1	1	4.9252e-37
Zbtb16	1.09881e-21	0.458663	0.455	0.22	1.98456e-17		Lars2	6.96659e-25	-0.73793	0.819	0.907	1.25824e-20
Rps12	5.02825e-20	0.27818	1	1	9.08152e-16		Sfrp2	2.28945e-24	-1.85439	0.263	0.515	4.13497e-20
Bok	3.56895e-19	0.501673	0.705	0.49	6.44588e-15		Morf4l1	1.45165e-21	-0.278446	0.998	1	2.62182e-17
Gm12840	4.92989e-19	0.8553	0.615	0.398	8.90387e-15		Prss12	2.98959e-21	-0.998292	0.189	0.406	5.3995e-17
Tnxb	3.74868e-18	0.461731	0.829	0.666	6.77049e-14		Gm26771	4.78077e-19	-0.933653	0.119	0.315	8.63455e-15
Nfkbia	8.05472e-18	0.775507	0.947	0.907	1.45476e-13		mt-Nd5	1.7151e-18	-0.414146	0.953	0.969	3.09765e-14
Rpl13a	1.49591e-17	0.253503	1	1	2.70176e-13		Cd200	1.98858e-18	-0.565039	0.85	0.934	3.59157e-14
Baiap2	5.19304e-17	0.394148	0.486	0.266	9.37915e-13		Nupr1	5.55455e-18	-0.739977	0.992	0.992	1.00321e-13
Serpina3n	1.49521e-16	0.379212	0.816	0.609	2.70051e-12		mt-Atp8	6.48545e-17	-0.551873	0.734	0.817	1.17134e-12
Rps15	2.1843e-16	0.288506	1	1	3.94506e-12		Ntf3	1.33689e-16	-0.593545	0.343	0.542	2.41455e-12
Nr4a1	1.25073e-15	0.81207	0.754	0.644	2.25894e-11		Sec62	1.62593e-15	-0.253496	0.997	0.998	2.9366e-11
Gadd45b	4.15371e-15	0.718228	0.757	0.632	7.50202e-11		Srsf5	4.5889e-15	-0.334538	0.915	0.965	8.28802e-11
C3	1.3008e-14	0.726453	0.866	0.731	2.34937e-10		Mab21l2	9.32274e-15	-0.316597	0.029	0.15	1.68378e-10
Hes1	2.47134e-14	0.560537	0.642	0.456	4.46348e-10		Ctgf	1.20575e-14	-0.705623	0.85	0.931	2.1777e-10
Ier3	5.25328e-14	0.800607	0.749	0.652	9.48795e-10		Pex5l	1.35061e-14	-0.489655	0.184	0.366	2.43933e-10
Ifi27l2a	1.23661e-13	0.626431	0.826	0.676	2.23343e-09		Son	4.77157e-14	-0.295958	0.988	0.994	8.61793e-10
Smad7	1.91541e-13	0.423902	0.736	0.58	3.45942e-09		Txnip	4.99861e-14	-0.71006	0.76	0.841	9.028e-10
Fxyd6	4.56874e-13	0.516519	0.823	0.661	8.25159e-09		Fam198b	3.57541e-13	-0.503909	0.745	0.823	6.45755e-09
Ptgs2	6.0328e-13	0.700395	0.429	0.244	1.08958e-08		Sgcd	4.07226e-13	-0.390175	0.526	0.678	7.3549e-09
Lamb1	1.12936e-12	0.376629	0.411	0.227	2.03974e-08		Colec12	9.06971e-13	-0.338146	0.914	0.948	1.63808e-08
Tbx20	1.51865e-12	0.388144	0.228	0.082	2.74283e-08		Dlx5	1.48024e-12	-0.283749	0.063	0.191	2.67346e-08
Tmem88	1.52789e-12	0.333254	0.292	0.136	2.75953e-08		Angptl1	3.02881e-12	-1.01273	0.092	0.229	5.47033e-08
Lhfp	1.59257e-12	0.312139	0.992	0.974	2.87634e-08		Pdgfrb	3.2325e-12	-0.419129	0.784	0.844	5.83821e-08
Kdm6b	2.15643e-12	0.681248	0.634	0.53	3.89473e-08		Aldh3a1	3.65327e-12	-0.427325	0.145	0.299	6.59817e-08
Nr4a3	3.29627e-12	0.700871	0.423	0.264	5.9534e-08		F3	3.89479e-12	-0.990736	0.502	0.624	7.03439e-08
Tmem45a	4.03785e-12	0.350333	0.569	0.392	7.29277e-08		Prelp	4.79477e-12	-0.411788	0.955	0.973	8.65984e-08
Hn1	6.16783e-12	0.382619	0.707	0.55	1.11397e-07		Hhip	5.21187e-12	-0.361614	0.05	0.168	9.41316e-08
BC005537	6.55919e-12	0.334878	0.847	0.759	1.18466e-07		Mxra7	5.61113e-12	-0.302434	0.908	0.945	1.01343e-07
6030408B16Rik	9.78418e-12	0.458221	0.396	0.226	1.76712e-07		Kcnj8	6.31087e-12	-0.473114	0.557	0.734	1.13981e-07
Sulf2	2.23373e-11	0.385343	0.781	0.638	4.03435e-07		Fam174b	7.48896e-12	-0.287835	0.224	0.397	1.35258e-07
Sfrp1	4.02149e-11	0.253954	0.6	0.394	7.26321e-07		Abcc9	7.66696e-12	-0.364522	0.822	0.896	1.38473e-07
Ptp4a1	4.09733e-11	0.540191	0.79	0.684	7.40019e-07		Cyp1b1	9.73831e-12	-0.340912	0.637	0.76	1.75884e-07
Tmsb4x	4.46952e-11	0.296404	1	1	8.07239e-07		Prrx2	1.06982e-11	-0.416282	0.495	0.646	1.93219e-07
Pnp	5.76347e-11	0.307542	0.912	0.852	1.04094e-06		Hist1h4d	2.24205e-11	-0.339349	0.21	0.362	4.04937e-07
Vwc2	6.35948e-11	0.368697	0.438	0.275	1.14859e-06		Fbln5	2.63378e-11	-0.478727	0.924	0.956	4.75687e-07
Lsmem1	6.3703e-11	0.453037	0.465	0.302	1.15054e-06		Tfap2b	3.20052e-11	-0.283712	0.03	0.13	5.78047e-07
Fbln1	6.90521e-11	0.409256	0.974	0.95	1.24715e-06		Pnisr	7.93652e-11	-0.321369	0.678	0.814	1.43342e-06
Heg1	7.23573e-11	0.464583	0.798	0.699	1.30685e-06		Bmp4	1.02686e-10	-0.505387	0.44	0.588	1.85462e-06
Pim3	1.0916e-10	0.349642	0.452	0.304	1.97154e-06		9930111J21Rik2	3.1257e-10	-0.314897	0.254	0.403	5.64533e-06
Gpx3	1.15421e-10	0.39118	0.745	0.54	2.08462e-06		Htra1	7.57606e-10	-0.331539	0.94	0.969	1.36831e-05
Atf3	1.51253e-10	0.402638	0.579	0.423	2.73178e-06		Ntn4	7.8377e-10	-0.428825	0.5	0.638	1.41557e-05
Tagln2	1.76898e-10	0.340343	0.97	0.96	3.19496e-06		Gm21092	9.51864e-10	-0.285788	0.489	0.635	1.71916e-05
Ccl2	1.84666e-10	0.582994	0.304	0.163	3.33526e-06		Angptl4	1.12457e-09	-0.456436	0.465	0.591	2.03109e-05
Ebf2	1.95236e-10	0.40051	0.328	0.183	3.52615e-06		Tceal3	1.14413e-09	-0.310564	0.26	0.412	2.06642e-05
Pim1	2.56832e-10	0.487739	0.479	0.344	4.63865e-06		Smoc1	1.16209e-09	-0.335629	0.569	0.728	2.09886e-05
Gfpt2	2.6806e-10	0.531305	0.648	0.524	4.84144e-06		Fmod	1.41709e-09	-0.680423	0.281	0.431	2.5594e-05
Myadm	3.71428e-10	0.29801	0.894	0.811	6.70836e-06		Cped1	2.9607e-09	-0.326996	0.896	0.951	5.34731e-05
Enc1	4.4564e-10	0.319421	0.429	0.267	8.0487e-06		Cdc42ep3	3.03222e-09	-0.415117	0.536	0.649	5.47649e-05
Ppp1r10	4.47309e-10	0.442126	0.686	0.56	8.07885e-06		Arhgap20	3.33148e-09	-0.36437	0.219	0.362	6.01699e-05
Vcam1	4.88524e-10	0.499582	0.881	0.791	8.82323e-06		Dock9	4.99996e-09	-0.265045	0.21	0.351	9.03042e-05
Tob1	5.62341e-10	0.392855	0.633	0.481	1.01564e-05		Nfic	6.02208e-09	-0.317438	0.976	0.966	0.000108765
Ccnl1	6.47917e-10	0.44252	0.85	0.78	1.1702e-05		Pik3r1	6.83511e-09	-0.345129	0.778	0.838	0.000123449
Id1	6.48652e-10	0.504541	0.582	0.429	1.17153e-05		Vstm4	7.07454e-09	-0.27432	0.293	0.437	0.000127773
Man2a1	6.7308e-10	0.360795	0.885	0.829	1.21565e-05		Cracr2b	7.20072e-09	-0.300299	0.26	0.4	0.000130052
Brd2	7.87485e-10	0.378397	0.843	0.785	1.42228e-05		Scpep1	7.31764e-09	-0.276937	0.779	0.849	0.000132164
Hmox1	1.05041e-09	0.607799	0.429	0.289	1.89715e-05		Eln	1.14252e-08	-0.782405	0.832	0.872	0.000206351
Ifrd1	1.39416e-09	0.732815	0.85	0.835	2.51798e-05		Synpo	1.53085e-08	-0.281996	0.526	0.655	0.000276487
Ddx3x	1.41819e-09	0.333732	0.861	0.818	2.5614e-05		Fzd2	1.70741e-08	-0.336669	0.615	0.685	0.000308375
Adamts1	1.66943e-09	0.529829	0.785	0.685	3.01515e-05		mt-Nd4l	2.00895e-08	-0.250728	0.973	0.985	0.000362836
Cxcl2	1.92227e-09	0.709358	0.453	0.298	3.47181e-05		Aff2	2.3695e-08	-0.327797	0.376	0.498	0.000427956
Tnfaip6	2.08505e-09	0.712935	0.411	0.269	3.76581e-05		Serpinf1	2.84204e-08	-0.350007	0.915	0.919	0.000513301
Csf1	2.64783e-09	0.293014	0.843	0.737	4.78224e-05		Ank2	3.09173e-08	-0.315148	0.598	0.704	0.000558398
Atf4	3.09665e-09	0.338699	0.875	0.827	5.59286e-05		Nars	3.3153e-08	-0.26213	0.707	0.798	0.000598776
Dusp1	3.14976e-09	0.339092	0.926	0.84	5.68879e-05		Tshz2	4.10003e-08	-0.336866	0.748	0.843	0.000740506
Lamc1	3.15418e-09	0.379605	0.831	0.742	5.69677e-05		Timp3	5.88549e-08	-0.439719	0.971	0.983	0.00106298
Gpm6b	3.49235e-09	0.487508	0.566	0.417	6.30753e-05		Sdc1	8.62783e-08	-0.257131	0.391	0.524	0.00155827
Ugdh	3.76623e-09	0.660404	0.689	0.583	6.80219e-05		Ogt	9.09072e-08	-0.257907	0.545	0.653	0.00164188
Nfkbiz	4.10185e-09	0.4921	0.687	0.556	7.40836e-05		Fam180a	1.27376e-07	-0.271152	0.1	0.202	0.00230055
Cd55	5.93757e-09	0.463932	0.666	0.519	0.000107239		Foxs1	1.47147e-07	-0.262318	0.263	0.398	0.00265763
Clec3b	7.00889e-09	0.496455	0.748	0.65	0.000126588		Phex	1.90908e-07	-0.277196	0.074	0.166	0.00344799
Vegfa	7.80295e-09	0.337531	0.441	0.298	0.000140929		S100b	2.07378e-07	-0.307984	0.151	0.266	0.00374546
Spon2	8.43682e-09	0.574439	0.178	0.075	0.000152377		Itgbl1	2.42622e-07	-0.35514	0.802	0.843	0.004382
Epyc	1.47868e-08	0.584243	0.186	0.079	0.000267064		Enpp3	2.88439e-07	-0.275104	0.295	0.418	0.00520949
Scarb2	1.52506e-08	0.304778	0.938	0.904	0.000275441		Cpe	3.89038e-07	-0.336813	0.804	0.847	0.00702642
Egr1	1.73067e-08	0.512751	0.947	0.902	0.000312576		Ncam1	5.94021e-07	-0.389617	0.168	0.279	0.0107286
Dpt	1.97011e-08	0.332811	0.964	0.977	0.000355822		Lmcd1	6.34563e-07	-0.350473	0.26	0.383	0.0114608
Rhou	2.15657e-08	0.290166	0.418	0.282	0.000389498		Fnbp1	6.47923e-07	-0.254506	0.437	0.551	0.0117021
Nr4a2	2.23454e-08	0.687351	0.479	0.373	0.00040358		Smim5	7.62707e-07	-0.258516	0.151	0.258	0.0137752
Ccl7	2.33117e-08	0.576208	0.246	0.128	0.000421032		Gxylt2	7.80651e-07	-0.511548	0.879	0.892	0.0140993
Midn	2.92133e-08	0.31281	0.559	0.432	0.000527622		Cd109	8.05663e-07	-0.264053	0.245	0.374	0.0145511
H3f3b	3.31437e-08	0.269576	1	1	0.000598608		Gm26802	8.29226e-07	-0.398486	0.323	0.435	0.0149766
Vwa1	3.80748e-08	0.325193	0.437	0.299	0.000687669		Cst3	1.10702e-06	-0.334559	1	1	0.0199939
Lhfpl2	4.01234e-08	0.251886	0.335	0.202	0.000724668		Serpinb6b	1.12874e-06	-0.415652	0.272	0.388	0.0203861
Ccdc80	4.39838e-08	0.505582	0.985	0.988	0.000794391		Wisp2	1.25859e-06	-0.570166	0.423	0.55	0.0227314
Stbd1	6.41975e-08	0.376632	0.498	0.368	0.00115947		Spock2	1.4643e-06	-0.276215	0.227	0.334	0.0264467
Slc38a2	6.64732e-08	0.346464	0.878	0.85	0.00120057		AY036118	1.47559e-06	-0.430017	0.878	0.884	0.0266506
Tiparp	7.98641e-08	0.420384	0.551	0.446	0.00144243		Svil	1.69877e-06	-0.25163	0.831	0.887	0.0306814
Lgals3bp	8.69474e-08	0.327625	0.776	0.687	0.00157036		Omd	1.77257e-06	-0.309636	0.406	0.525	0.0320145
Opcml	8.81813e-08	0.269263	0.272	0.154	0.00159264		Trib2	2.419e-06	-0.305094	0.34	0.446	0.0436895
Rhoj	8.95701e-08	0.282686	0.938	0.887	0.00161773		Comp	2.44145e-06	-1.06242	0.278	0.382	0.0440951
Gch1	9.45166e-08	0.268921	0.246	0.134	0.00170706		Lbh	2.63551e-06	-0.385223	0.594	0.692	0.0476
Dclk1	9.7244e-08	0.317206	0.582	0.446	0.00175632
Cxcl1	1.06694e-07	1.01461	0.56	0.44	0.00192701
Hnrnph1	1.15442e-07	0.28567	0.869	0.843	0.00208499
Ugp2	1.56655e-07	0.307438	0.826	0.75	0.00282934
C4b	1.88194e-07	0.711408	0.832	0.812	0.00339897
Sdc2	2.44861e-07	0.271285	0.924	0.898	0.00442243
Csrnp1	2.49967e-07	0.347629	0.281	0.171	0.00451465
Klf4	2.6733e-07	0.422069	0.902	0.87	0.00482826
Cebpb	3.63941e-07	0.275781	0.953	0.93	0.00657315
Junb	4.58103e-07	0.415359	0.962	0.933	0.00827379
Ppp1r15a	4.97108e-07	0.3639	0.689	0.589	0.00897826
Cited2	6.02006e-07	0.294125	0.388	0.261	0.0108728
Hk2	6.5348e-07	0.292786	0.302	0.188	0.0118025
Fbln2	7.18652e-07	0.52881	0.763	0.699	0.0129796
Gm10600	7.2264e-07	0.412241	0.704	0.634	0.0130516
Hexim1	1.00624e-06	0.314836	0.686	0.609	0.0181738
B4galt1	1.16524e-06	0.270988	0.71	0.615	0.0210455
Hbegf	1.2046e-06	0.283204	0.199	0.104	0.0217562
Polr2a	1.28662e-06	0.277529	0.701	0.606	0.0232377
Cp	1.34276e-06	0.30712	0.876	0.759	0.0242517
Homer1	1.42785e-06	0.25743	0.245	0.144	0.0257883
Gadd45g	1.58199e-06	0.348181	0.721	0.606	0.0285723
Ptx3	1.60857e-06	0.638829	0.227	0.128	0.0290523
Mt2	2.01192e-06	0.282209	0.896	0.852	0.0363374
Ier5	2.14399e-06	0.490725	0.598	0.519	0.0387226
Slc43a3	2.25874e-06	0.286581	0.92	0.881	0.0407951

## Sheet: 16wk-C3_Macro
Upregulated genes identified in the macophage cluster with 16wk-HFD Pdgfd-Ab							Downregulated genes identified in the macophage cluster with 16wk-HFD Pdgfd-Ab
Gene	p_val	avg_log2FC	pct.1	pct.2	p_val_adj		Gene	p_val	avg_log2FC	pct.1	pct.2	p_val_adj
Glo1	5.6528e-15	0.430861	0.625	0.419	1.02095e-10		Gm42418	1.40685e-19	-0.523622	1	1	2.54091e-15
mt-Co3	6.85779e-15	0.281262	1	1	1.23859e-10		Rpl35	5.76262e-14	-0.290677	1	1	1.04079e-09
Trf	3.71882e-12	0.596307	0.898	0.845	6.71656e-08		Gpr137b-ps	1.28926e-12	-0.394204	0.198	0.387	2.32853e-08
Pf4	5.42663e-11	0.978178	0.616	0.447	9.80103e-07		Rpsa	1.27577e-10	-0.306225	1	1	2.30416e-06
Sepp1	6.61908e-11	0.635895	0.93	0.868	1.19547e-06		Ass1	7.40995e-10	-0.341283	0.127	0.273	1.33831e-05
Lyz2	1.0349e-10	0.436239	0.984	0.97	1.86914e-06		Rps26	2.53136e-09	-0.26042	1	1	4.57189e-05
Gm15726	4.6526e-10	0.261448	0.172	0.046	8.40306e-06		Ibsp	2.97387e-09	-0.499724	0.058	0.169	5.37111e-05
Mrc1	6.91792e-10	0.646294	0.644	0.44	1.24945e-05		H2afj	4.45247e-09	-0.317262	0.795	0.861	8.04161e-05
C3ar1	2.41488e-09	0.392455	0.886	0.826	4.36151e-05		Tmsb10	3.16339e-08	-0.412621	0.82	0.907	0.00057134
Fcna	4.36778e-09	0.977775	0.219	0.086	7.88864e-05		Atox1	1.27294e-07	-0.275489	0.994	0.993	0.00229906
Fcgr2b	5.38127e-09	0.448883	0.93	0.859	9.71911e-05		Pa2g4	2.14058e-07	-0.254618	0.534	0.706	0.0038661
Hmox1	1.11399e-08	0.832788	0.833	0.743	0.000201199		Mrpl52	3.21904e-07	-0.276155	0.9	0.94	0.00581391
F13a1	1.20004e-08	1.16733	0.366	0.213	0.00021674		Cct3	3.34192e-07	-0.262672	0.695	0.766	0.00603585
Gas6	1.21308e-08	0.634387	0.523	0.352	0.000219095		Gnas	3.66435e-07	-0.261503	0.994	0.995	0.00661817
Pnp	1.23324e-08	0.354312	0.912	0.887	0.000222736		Neurl3	8.2782e-07	-0.423354	0.772	0.845	0.0149513
Lyve1	1.94359e-08	1.18392	0.197	0.076	0.000351031		Anp32b	1.01116e-06	-0.250077	0.881	0.917	0.0182626
Hnrnpa0	3.45745e-08	0.346258	0.858	0.771	0.000624449		AA467197	1.26428e-06	-0.47921	0.388	0.523	0.0228342
Pla2g7	5.65476e-08	0.355476	0.806	0.681	0.00102131		Snx20	1.80585e-06	-0.335671	0.573	0.694	0.0326155
Itm2b	6.00929e-08	0.254041	1	1	0.00108534		Tsc22d4	2.49181e-06	-0.260921	0.694	0.782	0.0450045
Wsb1	7.02375e-08	0.42999	0.842	0.78	0.00126856
Glul	9.03125e-08	0.490047	0.791	0.722	0.00163113
Timp2	1.02569e-07	0.34491	0.948	0.9	0.0018525
Alox5	1.32201e-07	0.269785	0.277	0.141	0.00238768
Mat2a	1.36391e-07	0.479044	0.82	0.778	0.00246336
Ccl9	1.37656e-07	0.56472	0.73	0.627	0.00248621
Serinc3	1.49307e-07	0.441934	0.95	0.917	0.00269663
Kitl	1.56398e-07	0.354247	0.319	0.181	0.0028247
C1qc	1.98923e-07	0.288144	0.944	0.85	0.00359274
Fnip1	2.01522e-07	0.320809	0.769	0.662	0.00363969
Pmp22	2.28835e-07	0.497209	0.725	0.613	0.00413299
Ralgds	3.45211e-07	0.311694	0.406	0.264	0.00623485
Tgfbr2	3.716e-07	0.317272	0.798	0.697	0.00671146
Ccl6	3.98295e-07	0.809209	0.759	0.671	0.0071936
Cxcl2	4.29652e-07	0.501602	0.936	0.884	0.00775995
Folr2	4.3353e-07	0.947859	0.383	0.25	0.00782999
Tpp1	5.31308e-07	0.291805	0.817	0.745	0.00959595
Eps8	5.52859e-07	0.403353	0.62	0.502	0.00998519
Ccl24	6.63829e-07	0.326267	0.144	0.049	0.0119894
Tsc22d3	8.32812e-07	0.463891	0.706	0.609	0.0150414
Man2a1	8.37753e-07	0.337748	0.656	0.586	0.0151307
Serpinb8	8.42387e-07	0.378663	0.475	0.345	0.0152144
Tnf	8.45153e-07	0.569609	0.88	0.81	0.0152643
Gpr34	8.49338e-07	0.270406	0.28	0.153	0.0153399
Cbr2	1.11162e-06	0.742382	0.333	0.206	0.020077
Npl	1.14927e-06	0.468334	0.288	0.169	0.0207569
Ccl7	1.19445e-06	0.793236	0.533	0.394	0.021573
Tmem37	1.39049e-06	0.331828	0.669	0.549	0.0251137
mt-Nd3	1.39748e-06	0.287917	0.975	0.949	0.02524
Ecm1	1.42647e-06	0.346275	0.644	0.495	0.0257636
Cd302	2.31623e-06	0.261847	0.861	0.778	0.0418334
Ctnnb1	2.66792e-06	0.277458	0.783	0.718	0.0481852
Cd81	2.73171e-06	0.280798	0.905	0.847	0.0493375
C4b	2.73562e-06	0.829258	0.375	0.248	0.049408

## Sheet: 16wk-C4_CMC
Upregulated genes identified in the CMC cluster with 16wk-HFD Pdgfd-Ab							Downregulated genes identified in the CMC cluster with 16wk-HFD Pdgfd-Ab
Gene	p_val	avg_log2FC	pct.1	pct.2	p_val_adj		Gene	p_val	avg_log2FC	pct.1	pct.2	p_val_adj
Glo1	4.43423e-62	0.642921	0.907	0.665	8.00866e-58		Gm42418	1.99615e-36	-0.732566	1	1	3.60525e-32
Mmp3	1.5374e-44	2.2128	0.571	0.266	2.7767e-40		Ramp1	3.22993e-36	-1.02674	0.324	0.613	5.83358e-32
Pcolce	1.02281e-40	0.769011	0.939	0.83	1.8473e-36		Col2a1	5.57528e-36	-0.978346	0.566	0.85	1.00695e-31
Ly6e	1.00062e-39	0.917168	0.781	0.532	1.80722e-35		Acan	4.09945e-32	-0.773567	0.853	0.944	7.40401e-28
Igfbp4	2.05687e-35	1.22961	0.563	0.299	3.71491e-31		Ibsp	6.49425e-31	-0.907685	0.509	0.804	1.17293e-26
Ifitm3	2.6166e-33	0.801705	0.848	0.695	4.72584e-29		Susd5	1.08623e-30	-0.656084	0.789	0.918	1.96184e-26
Ly6a	5.20438e-33	1.13246	0.589	0.318	9.39963e-29		Cst3	1.24941e-28	-0.681742	1	1	2.25655e-24
Mme	4.5834e-29	1.07223	0.286	0.086	8.27808e-25		Xylt1	6.78348e-28	-0.664932	0.728	0.857	1.22516e-23
Lum	6.0051e-29	0.539318	1	0.997	1.08458e-24		Phex	4.60429e-27	-0.778387	0.241	0.504	8.31581e-23
Isl1	1.24413e-28	0.323165	0.218	0.047	2.24703e-24		Col27a1	5.18732e-27	-0.717428	0.773	0.878	9.36882e-23
Ctsb	1.74904e-28	0.454816	0.99	0.965	3.15894e-24		Col9a3	7.91429e-27	-0.977435	0.416	0.669	1.4294e-22
Tagln2	2.52148e-28	0.57517	0.858	0.67	4.55404e-24		Comp	1.32306e-26	-1.15679	0.594	0.833	2.38958e-22
Lgals1	8.59743e-28	0.786752	0.903	0.803	1.55278e-23		Col11a2	5.83969e-25	-0.814658	0.537	0.737	1.05471e-20
Prg4	3.16493e-27	1.21776	0.822	0.677	5.71619e-23		Dhx58os	1.501e-23	-0.655476	0.313	0.559	2.71096e-19
Gpm6b	5.93895e-27	0.941509	0.576	0.372	1.07263e-22		Ldlrad3	1.8539e-23	-0.470762	0.609	0.785	3.34833e-19
Tcf4	1.18418e-26	0.515399	0.969	0.938	2.13874e-22		Pth1r	9.45782e-23	-0.992859	0.727	0.843	1.70818e-18
Cd47	7.88878e-26	0.45665	0.971	0.949	1.42479e-21		Sparc	1.2377e-22	-0.55242	1	1	2.2354e-18
Fkbp5	5.3582e-24	0.376233	0.47	0.243	9.67745e-20		Eps8l2	2.30079e-22	-0.493215	0.455	0.653	4.15546e-18
Nbl1	7.72624e-24	0.877709	0.799	0.641	1.39544e-19		Scin	5.3693e-22	-0.455747	0.34	0.579	9.69749e-18
Cox6c	3.84766e-23	0.336155	1	0.999	6.94925e-19		Mfge8	5.81727e-22	-0.705905	0.993	0.996	1.05066e-17
Ifitm2	6.01464e-23	0.442954	0.993	0.991	1.0863e-18		tdTomato	8.94967e-22	-0.547627	0.782	0.945	1.6164e-17
Fndc1	7.6105e-23	0.655473	0.437	0.221	1.37453e-18		Cd200	8.29378e-21	-0.46422	0.866	0.953	1.49794e-16
Slc39a1	1.4211e-22	0.458477	0.822	0.681	2.56666e-18		Clint1	3.34838e-20	-0.496718	0.815	0.888	6.04752e-16
Timp2	2.74066e-22	0.461235	0.998	0.997	4.94991e-18		Pcolce2	4.41181e-20	-0.545474	0.823	0.923	7.96818e-16
Adgrf5	7.01548e-22	0.412575	0.293	0.115	1.26706e-17		Rab11fip4	1.27261e-19	-0.450483	0.362	0.58	2.29846e-15
Mmp14	1.12421e-21	0.690558	0.781	0.626	2.03043e-17		Adk	1.44106e-19	-0.443507	0.687	0.835	2.6027e-15
Cd44	1.48579e-21	0.491597	0.704	0.489	2.68349e-17		Arap2	1.26783e-18	-0.360934	0.277	0.486	2.28983e-14
Ctla2a	4.13211e-21	0.757168	0.134	0.022	7.463e-17		Mef2c	2.6522e-18	-0.355306	0.859	0.956	4.79014e-14
Calcrl	1.31996e-20	0.631761	0.466	0.282	2.38398e-16		Gm10076	3.95581e-18	-0.323523	0.912	0.947	7.14459e-14
Grina	1.43404e-20	0.455342	0.643	0.449	2.59003e-16		Fgfr3	6.36141e-18	-0.418615	0.268	0.486	1.14893e-13
Flrt2	1.83256e-20	0.452857	0.543	0.334	3.30979e-16		Cox4i2	1.45987e-17	-0.652745	0.609	0.766	2.63667e-13
Vcan	1.83522e-20	0.674138	0.566	0.366	3.31459e-16		mt-Nd5	1.50982e-17	-0.311302	0.995	0.997	2.72689e-13
Tcn2	2.51387e-20	0.338938	0.43	0.229	4.5403e-16		Gpx3	2.5223e-17	-0.945801	0.249	0.436	4.55553e-13
Aqp1	2.7385e-20	0.712303	0.543	0.359	4.946e-16		Omd	3.18641e-17	-0.883307	0.491	0.674	5.75498e-13
Kcnj15	2.86766e-20	0.64714	0.352	0.169	5.17929e-16		Rarres1	4.94384e-17	-0.516201	0.879	0.943	8.92907e-13
Tm4sf1	5.00275e-20	0.455303	0.961	0.894	9.03546e-16		Alpl	7.65526e-17	-1.099	0.216	0.408	1.38262e-12
Antxr1	6.63054e-20	0.587335	0.74	0.596	1.19754e-15		Samd4	6.14939e-16	-0.386287	0.769	0.863	1.11064e-11
Ctsl	7.41435e-20	0.674786	0.915	0.839	1.3391e-15		3110079O15Rik	7.82696e-16	-1.1725	0.191	0.384	1.41363e-11
Smoc1	2.18109e-19	0.576878	0.733	0.545	3.93927e-15		Pde4dip	8.77068e-16	-0.396751	0.704	0.803	1.58407e-11
S100a10	3.20576e-19	0.3995	0.987	0.942	5.78992e-15		Smim14	9.02564e-16	-0.298606	0.962	0.977	1.63012e-11
Lmna	3.34766e-19	0.337241	0.987	0.971	6.04622e-15		Cdc42ep3	1.19175e-15	-0.351453	0.946	0.967	2.15242e-11
Sdc1	4.1451e-19	0.488945	0.763	0.619	7.48646e-15		Ctdspl	2.33807e-15	-0.360328	0.718	0.83	4.22279e-11
Gja1	4.22976e-19	0.538713	0.81	0.658	7.63937e-15		Col10a1	2.70993e-15	-1.1948	0.123	0.294	4.89441e-11
Ly6c1	4.51515e-19	0.638735	0.496	0.3	8.15481e-15		Lect1	3.14831e-15	-1.11549	0.08	0.23	5.68617e-11
Atp6ap2	5.51628e-19	0.396742	0.771	0.607	9.96295e-15		Tsc22d4	3.32578e-15	-0.387347	0.758	0.827	6.00669e-11
Bmp4	1.67076e-18	0.252201	0.198	0.062	3.01756e-14		Cspg4	4.3299e-15	-0.428915	0.892	0.952	7.82023e-11
Gas1	1.73549e-18	0.604629	0.709	0.507	3.13447e-14		Acsf2	6.3406e-15	-0.350601	0.214	0.388	1.14518e-10
H2-T23	1.83605e-18	0.447383	0.547	0.352	3.31608e-14		Lars2	1.32544e-14	-0.425794	0.827	0.874	2.39388e-10
Twist1	2.42507e-18	0.362805	0.717	0.517	4.37991e-14		Haus8	1.68332e-14	-0.476901	0.304	0.485	3.04025e-10
Fn1	3.24214e-18	0.45317	1	1	5.85563e-14		Trpv4	2.48906e-14	-0.385696	0.476	0.644	4.4955e-10
Mmp13	3.4024e-18	1.83411	0.234	0.087	6.14507e-14		Smoc2	2.56107e-14	-0.76593	0.504	0.658	4.62554e-10
Serpinf1	3.71985e-18	0.815291	0.475	0.29	6.71842e-14		Ntn4	4.61816e-14	-0.441905	0.365	0.536	8.34085e-10
Palmd	1.12204e-17	0.336922	0.218	0.078	2.02651e-13		Wwp2	7.92463e-14	-0.397082	0.815	0.884	1.43127e-09
Gata2	1.50225e-17	0.323321	0.28	0.123	2.71321e-13		Chad	9.06566e-14	-0.559749	0.391	0.602	1.63735e-09
Vim	1.9132e-17	0.371947	0.998	0.989	3.45543e-13		Col4a6	2.05096e-13	-0.347557	0.457	0.633	3.70424e-09
Tspo	2.36279e-17	0.449508	0.956	0.935	4.26744e-13		Col9a2	2.13072e-13	-0.69963	0.224	0.393	3.84829e-09
	2.91036e-17	0.504993	0.548	0.36	5.2564e-13		Pkdcc	2.27948e-13	-0.430533	0.223	0.379	4.11696e-09
Srgn	4.78853e-17	1.0256	0.439	0.263	8.64857e-13		mt-Atp8	2.42579e-13	-0.306723	0.746	0.828	4.38122e-09
Adam10	6.86494e-17	0.337419	0.466	0.284	1.23988e-12		Sp7	2.8226e-13	-0.31952	0.198	0.359	5.0979e-09
Nrp2	7.6244e-17	0.397836	0.62	0.426	1.37704e-12		Fam104a	3.04241e-13	-0.340181	0.768	0.862	5.49489e-09
Tgfbi	9.58726e-17	0.512135	0.591	0.388	1.73155e-12		Plcd1	3.29489e-13	-0.286314	0.427	0.59	5.9509e-09
Clu	1.3898e-16	0.517662	0.995	0.986	2.51012e-12		Fam101a	3.59639e-13	-0.347887	0.126	0.274	6.49544e-09
Fzd1	1.64573e-16	0.458591	0.538	0.356	2.97236e-12		Thra	3.6809e-13	-0.320727	0.782	0.864	6.64808e-09
Prdx1	2.3895e-16	0.36243	0.989	0.993	4.31568e-12		Prdx4	5.42818e-13	-0.291169	0.918	0.968	9.80383e-09
Cthrc1	2.58618e-16	1.10987	0.55	0.379	4.67089e-12		A230065H16Rik	5.55508e-13	-0.429976	0.432	0.61	1.0033e-08
Dkk3	2.6829e-16	0.478022	0.813	0.64	4.84559e-12		Col1a2	8.68722e-13	-0.541569	1	0.999	1.569e-08
Dpt	3.14069e-16	0.619686	0.373	0.205	5.67239e-12		Smim5	8.81966e-13	-0.520287	0.213	0.37	1.59292e-08
Cyba	3.24452e-16	0.354599	0.879	0.791	5.85994e-12		Fxyd1	9.95311e-13	-0.305409	0.881	0.941	1.79763e-08
Adam9	3.64389e-16	0.322625	0.584	0.405	6.58124e-12		Neo1	1.08182e-12	-0.325103	0.745	0.851	1.95387e-08
Col15a1	4.27688e-16	0.506125	0.722	0.551	7.72448e-12		Ptch1	1.56779e-12	-0.652116	0.3	0.455	2.83158e-08
Pnp	4.54205e-16	0.409449	0.768	0.63	8.2034e-12		Enah	1.74321e-12	-0.472717	0.462	0.614	3.14841e-08
Itm2c	4.55203e-16	0.262954	0.971	0.953	8.22142e-12		Il17b	2.22047e-12	-0.57038	0.026	0.128	4.01039e-08
Mmp2	6.94507e-16	0.472968	0.985	0.972	1.25435e-11		Frzb	2.79684e-12	-0.424728	0.977	0.986	5.05137e-08
Sat1	7.72207e-16	0.390455	0.831	0.652	1.39468e-11		Phtf2	3.35349e-12	-0.348068	0.581	0.717	6.05674e-08
Capg	8.31874e-16	0.400173	0.846	0.713	1.50245e-11		Smpd3	4.09314e-12	-0.642122	0.164	0.315	7.39262e-08
Ecm1	9.30774e-16	0.584305	0.879	0.77	1.68107e-11		Slc38a3	7.31448e-12	-0.307497	0.201	0.359	1.32107e-07
Cfh	1.30777e-15	0.414083	0.887	0.75	2.36196e-11		Fchsd2	1.08536e-11	-0.333894	0.691	0.795	1.96028e-07
F2r	1.42664e-15	0.300461	0.358	0.192	2.57665e-11		Limch1	3.09132e-11	-0.395883	0.381	0.528	5.58324e-07
Col3a1	4.18879e-15	0.488567	0.992	0.986	7.56538e-11		Nrtn	4.06279e-11	-0.485763	0.247	0.398	7.33781e-07
Calr	6.0307e-15	0.282178	0.997	0.997	1.0892e-10		Stk32b	4.07627e-11	-0.363408	0.396	0.542	7.36215e-07
Gda	6.05278e-15	0.342643	0.375	0.205	1.09319e-10		Sort1	4.79551e-11	-0.271761	0.164	0.302	8.66116e-07
Sdc2	6.85583e-15	0.430094	0.903	0.845	1.23823e-10		Fjx1	5.01553e-11	-0.464459	0.283	0.427	9.05854e-07
Cdh13	9.15135e-15	0.488538	0.671	0.527	1.65282e-10		Fibin	6.20384e-11	-0.463936	0.687	0.841	1.12048e-06
Nupr1	1.17282e-14	0.553106	0.997	0.98	2.11824e-10		Cpne8	6.60434e-11	-0.281364	0.689	0.805	1.19281e-06
Qsox1	2.01898e-14	0.36992	0.84	0.721	3.64649e-10		Ppic	7.67127e-11	-0.338459	0.979	0.989	1.38551e-06
Tnc	2.91118e-14	0.458836	0.794	0.656	5.25788e-10		Nfix	8.23346e-11	-0.253994	0.98	0.99	1.48705e-06
Cd81	3.28587e-14	0.261751	0.99	0.994	5.93461e-10		Lmcd1	9.33688e-11	-0.356949	0.481	0.626	1.68633e-06
Aldoa	3.48638e-14	0.338679	0.967	0.946	6.29674e-10		Gnb4	9.65203e-11	-0.299365	0.674	0.774	1.74325e-06
H2-D1	4.07678e-14	0.34159	0.954	0.866	7.36308e-10		Myo1e	1.02719e-10	-0.292734	0.638	0.748	1.8552e-06
Gch1	4.20792e-14	0.322411	0.455	0.288	7.59992e-10		Pdzrn4	1.12489e-10	-0.468493	0.422	0.574	2.03166e-06
Crip1	5.33871e-14	0.832474	0.874	0.812	9.64225e-10		Sox6	1.29996e-10	-0.292019	0.658	0.759	2.34785e-06
Selp	5.55525e-14	0.507147	0.146	0.045	1.00333e-09		Prkg1	1.41347e-10	-0.282158	0.286	0.434	2.55286e-06
Rnase4	7.07953e-14	0.365725	0.671	0.534	1.27863e-09		Col9a1	1.59675e-10	-0.668745	0.267	0.408	2.8839e-06
Mafb	7.94939e-14	0.685563	0.484	0.31	1.43574e-09		Uaca	2.25916e-10	-0.300852	0.327	0.476	4.08026e-06
Cyb5r3	8.03212e-14	0.400798	0.964	0.923	1.45068e-09		Slc8a3	2.42513e-10	-0.315832	0.442	0.591	4.38002e-06
Plpp3	1.10977e-13	0.517395	0.761	0.646	2.00436e-09		Ngef	2.58451e-10	-0.261817	0.394	0.549	4.66788e-06
Plxdc2	1.32577e-13	0.381399	0.833	0.696	2.39447e-09		Stk26	3.29124e-10	-0.403072	0.242	0.378	5.9443e-06
Serpinb6a	1.40333e-13	0.300971	0.949	0.903	2.53456e-09		Hpgd	5.76598e-10	-0.436574	0.075	0.185	1.04139e-05
Tmem176a	1.64162e-13	0.316956	0.928	0.834	2.96494e-09		Cd2ap	7.54137e-10	-0.255048	0.678	0.771	1.36205e-05
Serinc3	2.00836e-13	0.315984	0.935	0.879	3.6273e-09		Snai2	1.11552e-09	-0.328096	0.391	0.52	2.01474e-05
Fam63b	2.29656e-13	0.353261	0.617	0.472	4.14782e-09		Fzd9	1.27571e-09	-0.369734	0.669	0.767	2.30406e-05
Col14a1	2.92117e-13	0.490465	0.71	0.551	5.27593e-09		Lgr6	1.41722e-09	-0.352851	0.098	0.211	2.55964e-05
Pdlim4	2.97279e-13	0.32696	0.543	0.372	5.36916e-09		Fgfrl1	1.70245e-09	-0.303413	0.756	0.819	3.07479e-05
Wls	3.32586e-13	0.30822	0.921	0.865	6.00684e-09		Ccdc80	2.1609e-09	-0.315601	0.977	0.987	3.90279e-05
Kcnn4	3.64821e-13	0.336862	0.293	0.155	6.58903e-09		Gdf10	2.18947e-09	-0.367063	0.723	0.856	3.95441e-05
Pon2	5.30824e-13	0.282391	0.682	0.529	9.58722e-09		Clec3a	2.79217e-09	-0.408695	0.1	0.209	5.04294e-05
Fstl1	5.74998e-13	0.522381	0.908	0.836	1.0385e-08		Mia	3.28097e-09	-0.394757	0.365	0.514	5.92576e-05
Ltbp2	7.41114e-13	0.358475	0.825	0.709	1.33853e-08		Ccdc88a	3.63328e-09	-0.250772	0.879	0.893	6.56206e-05
S100a4	8.68115e-13	0.610326	0.848	0.782	1.5679e-08		Hip1	4.12542e-09	-0.307573	0.643	0.74	7.45092e-05
Abcg1	8.74156e-13	0.253501	0.421	0.262	1.57881e-08		Aff3	4.68963e-09	-0.252215	0.193	0.319	8.46995e-05
Epdr1	9.03913e-13	0.291183	0.884	0.794	1.63256e-08		Cab39	6.29026e-09	-0.269973	0.617	0.71	0.000113608
Pqlc3	9.06827e-13	0.287245	0.532	0.381	1.63782e-08		Tmie	6.77186e-09	-0.26585	0.304	0.441	0.000122307
Bmper	1.25792e-12	0.333921	0.249	0.123	2.27193e-08		Zfp385b	7.33884e-09	-0.283165	0.108	0.216	0.000132547
Lrp1	1.68367e-12	0.281593	0.998	0.995	3.04088e-08		Ecm2	8.55258e-09	-0.335227	0.718	0.813	0.000154468
Sphk1	1.77262e-12	0.283146	0.349	0.199	3.20153e-08		Kcnma1	1.00481e-08	-0.269366	0.314	0.441	0.000181479
Ccnd3	2.40391e-12	0.266797	0.646	0.507	4.3417e-08		Sdk2	2.19718e-08	-0.274859	0.807	0.862	0.000396832
Cygb	2.66448e-12	0.269131	0.182	0.074	4.81232e-08		1700025G04Rik	2.40049e-08	-0.312479	0.372	0.489	0.000433552
Vcam1	2.74125e-12	0.529195	0.835	0.733	4.95098e-08		Ildr2	3.07278e-08	-0.284391	0.493	0.63	0.000554974
Trem2	3.0565e-12	0.42394	0.321	0.184	5.52034e-08		Hnrnpd	3.64596e-08	-0.257594	0.558	0.64	0.000658497
Dcn	3.06901e-12	0.313637	1	1	5.54294e-08		Papss2	5.95934e-08	-0.495399	0.489	0.573	0.00107632
Sod3	3.55303e-12	0.352622	0.877	0.8	6.41712e-08		Ehd3	6.32582e-08	-0.252701	0.547	0.658	0.00114251
F5	3.61087e-12	0.445039	0.396	0.254	6.5216e-08		Ifi30	7.71775e-08	-0.269612	0.507	0.624	0.0013939
Cpq	3.68094e-12	0.255224	0.959	0.919	6.64814e-08		Serinc5	8.79396e-08	-0.255123	0.393	0.522	0.00158828
Baiap2	3.95377e-12	0.250193	0.372	0.223	7.14091e-08		Tspan2	8.99194e-08	-0.274166	0.476	0.585	0.00162404
Matn2	4.23364e-12	0.367239	0.715	0.576	7.64638e-08		Rcan2	1.06524e-07	-0.312804	0.336	0.462	0.00192394
Nfia	4.46999e-12	0.311259	0.858	0.758	8.07325e-08		Hapln1	1.07522e-07	-0.489832	0.483	0.6	0.00194196
Mxra8	4.63104e-12	0.313311	0.987	0.983	8.36412e-08		Ltbp1	1.4759e-07	-0.476844	0.506	0.596	0.00266562
Sfrp4	4.79187e-12	0.488208	0.542	0.381	8.6546e-08		Creb3l1	1.64298e-07	-0.309816	0.804	0.852	0.00296739
B2m	5.8461e-12	0.278632	0.998	0.994	1.05586e-07		Pln	1.67329e-07	-0.385176	0.057	0.138	0.00302213
Ccl2	8.71006e-12	1.87843	0.131	0.043	1.57312e-07		Rbp4	1.8196e-07	-0.770152	0.188	0.296	0.00328638
Steap3	1.30962e-11	0.285214	0.619	0.469	2.3653e-07		Enc1	2.9302e-07	-0.266452	0.201	0.311	0.00529224
Ptgfrn	1.31791e-11	0.303944	0.534	0.388	2.38027e-07		Myh11	2.99329e-07	-0.318	0.17	0.285	0.00540619
Tmem176b	1.35508e-11	0.305553	0.935	0.856	2.4474e-07		Chadl	3.01552e-07	-0.360718	0.2	0.302	0.00544634
Ptn	1.6241e-11	2.00437	0.257	0.136	2.93328e-07		Rspo3	3.2745e-07	-0.253495	0.152	0.26	0.00591408
Fbln2	2.07043e-11	0.476906	0.362	0.223	3.73941e-07		Mef2a	3.56937e-07	-0.253346	0.948	0.963	0.00644664
Aes	2.26533e-11	0.280364	0.71	0.568	4.09141e-07		Cd59a	6.54086e-07	-0.254405	0.46	0.565	0.0118134
Sgk1	2.37839e-11	0.40914	0.753	0.637	4.29561e-07		Crispld1	9.53489e-07	-0.309117	0.938	0.966	0.017221
Cxcl2	2.42254e-11	0.58521	0.19	0.083	4.37536e-07		Lbh	1.00432e-06	-0.343028	0.408	0.516	0.018139
Glis2	2.83193e-11	0.265488	0.429	0.28	5.11475e-07		Ccdc34	1.51609e-06	-0.259701	0.599	0.671	0.0273821
Trf	2.83908e-11	0.255089	0.308	0.174	5.12766e-07		Col18a1	1.5205e-06	-0.370428	0.576	0.653	0.0274617
Axl	3.04894e-11	0.273165	0.481	0.323	5.50669e-07		Ppp1r1b	2.4612e-06	-0.264583	0.165	0.261	0.0444518
Cyp1b1	3.10401e-11	0.279676	0.224	0.109	5.60615e-07
S100a6	3.69335e-11	0.316236	0.997	0.997	6.67056e-07
Ptgs2	3.69471e-11	0.863113	0.602	0.471	6.67302e-07
Tubb5	4.75249e-11	0.303228	0.897	0.828	8.58347e-07
Ssc5d	4.81153e-11	0.275051	0.398	0.259	8.6901e-07
Dusp1	5.24263e-11	0.449032	0.823	0.686	9.46871e-07
Cxcl14	5.63999e-11	0.591862	0.28	0.151	1.01864e-06
Dnajb9	9.32487e-11	0.288373	0.597	0.458	1.68416e-06
Htra1	9.65334e-11	0.267393	0.961	0.908	1.74349e-06
Nfkb1	1.03685e-10	0.323655	0.624	0.5	1.87266e-06
Itga11	1.03933e-10	0.278387	0.293	0.167	1.87713e-06
Ahr	1.51835e-10	0.268353	0.373	0.236	2.74229e-06
Thy1	1.74436e-10	0.268912	0.17	0.075	3.15049e-06
Gls	1.79206e-10	0.286275	0.807	0.698	3.23664e-06
Tpm4	1.79352e-10	0.282557	0.899	0.827	3.23927e-06
Ppp3ca	1.95048e-10	0.314026	0.93	0.883	3.52275e-06
Cdkn2a	2.06109e-10	0.413575	0.385	0.25	3.72253e-06
Gm17056	2.15292e-10	0.322803	0.442	0.299	3.88839e-06
Mrc2	2.18772e-10	0.282582	0.514	0.371	3.95124e-06
Tsc22d3	2.25519e-10	0.341059	0.818	0.736	4.0731e-06
Slc7a2	2.30312e-10	0.391509	0.889	0.799	4.15967e-06
Crabp2	2.48158e-10	0.568452	0.193	0.091	4.48199e-06
Mgp	3.33402e-10	0.337878	1	0.999	6.02158e-06
Slfn2	3.75112e-10	0.260834	0.116	0.04	6.7749e-06
Nudt4	3.86574e-10	0.354833	0.908	0.86	6.98191e-06
1110008P14Rik	6.49471e-10	0.369606	0.799	0.726	1.17301e-05
C3	7.32952e-10	0.331547	0.774	0.635	1.32379e-05
Rbp1	8.17085e-10	0.505996	0.696	0.586	1.47574e-05
Asah1	8.85627e-10	0.290406	0.669	0.562	1.59953e-05
Fbn1	9.31675e-10	0.3881	0.812	0.743	1.6827e-05
Tuba1a	9.68996e-10	0.380501	0.758	0.66	1.7501e-05
Ifrd1	1.09735e-09	0.375077	0.732	0.581	1.98193e-05
Sh3pxd2b	1.34012e-09	0.272076	0.365	0.237	2.42039e-05
Igsf10	1.54934e-09	0.318952	0.232	0.127	2.79826e-05
Adamts2	1.62029e-09	0.357967	0.635	0.491	2.9264e-05
Pamr1	1.65859e-09	0.290705	0.381	0.251	2.99558e-05
Wisp1	1.9293e-09	0.319253	0.412	0.296	3.48452e-05
Flt1	2.09394e-09	0.328734	0.378	0.253	3.78187e-05
Cxcl12	2.62226e-09	0.489864	0.463	0.325	4.73606e-05
Prr13	2.64171e-09	0.296526	0.566	0.452	4.77118e-05
Atp6v0a4	3.40733e-09	0.312085	0.27	0.153	6.15398e-05
Itga5	3.58435e-09	0.32842	0.609	0.483	6.47369e-05
Tmem119	4.39857e-09	0.323037	0.306	0.198	7.94427e-05
Arhgap6	5.30589e-09	0.257456	0.365	0.24	9.58297e-05
Cebpb	5.5193e-09	0.298562	0.923	0.829	9.96841e-05
Glul	6.13658e-09	0.260619	0.242	0.138	0.000110833
Nr4a2	1.10083e-08	0.284033	0.686	0.574	0.000198821
Ephx1	1.39503e-08	0.284843	0.589	0.455	0.000251957
Errfi1	1.69466e-08	0.386842	0.651	0.513	0.000306072
Scx	1.89394e-08	0.435698	0.412	0.302	0.000342065
Kdm6b	1.99729e-08	0.369212	0.561	0.438	0.000360731
Smim3	2.57181e-08	0.325479	0.581	0.466	0.000464495
Eng	2.72886e-08	0.367854	0.55	0.474	0.000492859
Tpi1	2.97382e-08	0.298782	0.871	0.831	0.000537102
Tnfrsf12a	4.19785e-08	0.356662	0.709	0.576	0.000758174
Gng11	4.45357e-08	0.56085	0.718	0.639	0.000804359
Mt1	5.12937e-08	0.360756	0.91	0.783	0.000926416
Hbegf	5.38758e-08	0.542592	0.561	0.45	0.000973051
Klf4	5.48369e-08	0.330826	0.912	0.857	0.00099041
Ank	5.67256e-08	0.429262	0.933	0.864	0.00102452
Itgb8	5.75477e-08	0.267798	0.44	0.328	0.00103937
Aspn	8.42846e-08	0.820709	0.46	0.352	0.00152226
Ahnak2	9.26143e-08	0.273445	0.743	0.618	0.00167271
Gsn	9.50856e-08	0.309753	0.998	0.988	0.00171734
Phlda3	1.01443e-07	0.315205	0.741	0.645	0.00183216
Mt2	1.31505e-07	0.442342	0.658	0.523	0.00237512
Plvap	1.43759e-07	0.315527	0.378	0.273	0.00259642
Bicc1	1.47382e-07	0.317965	0.573	0.472	0.00266187
Cdkn2c	2.43614e-07	0.257169	0.571	0.471	0.00439991
Plec	2.47807e-07	0.311985	0.82	0.754	0.00447564
Dclk1	2.65221e-07	0.273494	0.396	0.278	0.00479015
Matn4	2.95336e-07	0.355426	0.332	0.224	0.00533406
Ccnd1	3.09511e-07	0.326437	0.313	0.208	0.00559007
Atf4	3.21635e-07	0.286077	0.902	0.835	0.00580906
Ttc9	3.93126e-07	0.256799	0.427	0.321	0.00710024
Edil3	4.25738e-07	0.424531	0.414	0.312	0.00768926
Hes1	4.37052e-07	0.361988	0.596	0.49	0.0078936
Adamts1	4.39078e-07	0.404003	0.473	0.352	0.00793019
Marcks	5.70247e-07	0.288965	0.501	0.389	0.0102992
Angptl2	7.75913e-07	0.306449	0.624	0.529	0.0140138
Gem	7.86316e-07	0.356832	0.579	0.468	0.0142016
Ggct	1.07462e-06	0.486806	0.488	0.405	0.0194088
Ndufa4l2	1.19242e-06	0.905574	0.291	0.203	0.0215362
Rcan1	1.38767e-06	0.671154	0.532	0.438	0.0250626
Serpina3n	1.70033e-06	0.430527	0.674	0.561	0.0307097
Tmsb10	1.71603e-06	0.328108	0.881	0.833	0.0309932
Cdh11	1.86131e-06	0.269685	0.309	0.212	0.0336171
Ppp1r15a	2.02852e-06	0.251575	0.653	0.541	0.0366371
Cxcl1	2.21989e-06	0.544306	0.339	0.243	0.0400934
Ier3	2.72074e-06	0.401426	0.854	0.791	0.0491394

## Sheet: 16wk-C5_Fibro2
Upregulated genes identified in the fibroblast-2 cluster with 16wk-HFD Pdgfd-Ab							Downregulated genes identified in the fibroblast-2 cluster with 16wk-HFD Pdgfd-Ab
Gene	p_val	avg_log2FC	pct.1	pct.2	p_val_adj		Gene	p_val	avg_log2FC	pct.1	pct.2	p_val_adj
Dpt	1.11512e-10	2.41068	0.985	0.737	2.01402e-06		Cilp2	1.8205e-18	-2.81493	0.103	0.842	3.288e-14
Aldh1a1	2.29758e-10	2.69779	0.921	0.263	4.14966e-06		Susd5	4.20322e-18	-1.60112	0.049	0.684	7.59144e-14
Trf	9.76223e-10	3.01461	0.926	0.474	1.76316e-05		Gdf10	1.17906e-16	-2.47026	0.049	0.632	2.12951e-12
Serpinb6a	1.04905e-09	1.29322	1	0.895	1.89469e-05		Chrdl1	3.34731e-15	-2.61454	0.133	0.842	6.04558e-11
H2-K1	1.08252e-09	2.14425	0.961	0.579	1.95513e-05		Chad	3.63678e-14	-3.22402	0.103	0.737	6.56838e-10
Dbi	2.14039e-09	2.72641	1	0.842	3.86576e-05		Camk4	8.41711e-14	-0.961344	0.039	0.526	1.52021e-09
Tmsb4x	2.54958e-09	1.57084	1	1	4.6048e-05		Acan	2.28784e-13	-1.78615	0.054	0.579	4.13207e-09
Rpl13a	3.99379e-09	0.823547	1	1	7.21319e-05		Nuak1	4.67829e-13	-1.33875	0.153	0.789	8.44946e-09
Rgs5	6.30171e-09	3.11805	0.823	0.053	0.000113815		Tnc	5.09603e-13	-1.08503	0.103	0.737	9.20393e-09
Itih5	6.61693e-09	3.46768	0.892	0.263	0.000119508		Serpine2	1.91704e-12	-2.86947	0.443	1	3.46236e-08
Igf1	8.05242e-09	3.13123	0.877	0.263	0.000145435		Cspg4	1.92189e-12	-1.61522	0.222	0.842	3.47113e-08
Vcan	9.37813e-09	3.2614	0.906	0.368	0.000169378		Erg	2.94524e-12	-1.18663	0.064	0.579	5.3194e-08
Efemp1	1.13336e-08	2.17896	0.813	0.053	0.000204697		Wwp2	6.5582e-12	-1.50139	0.34	0.947	1.18448e-07
Tbx20	1.52921e-08	2.08446	0.97	0.579	0.00027619		Cgref1	8.23452e-12	-0.935757	0.084	0.632	1.48724e-07
Tpt1	1.53559e-08	0.783477	1	1	0.000277343		Col8a1	1.02293e-11	-3.08871	0.266	0.895	1.84751e-07
Itm2b	1.56466e-08	0.931207	1	1	0.000282593		Lamc3	1.60429e-11	-1.66922	0.03	0.421	2.8975e-07
Rspo3	2.62761e-08	2.07782	0.759	0	0.000474572		Itgbl1	1.69846e-11	-2.01215	0.281	0.947	3.06759e-07
Mgst1	2.84351e-08	1.80264	0.906	0.474	0.000513566		Ltbp2	1.76068e-11	-2.74504	0.522	1	3.17997e-07
Pdlim3	2.92199e-08	2.2222	0.911	0.263	0.000527741		Cd200	4.85603e-11	-2.22215	0.512	1	8.77047e-07
Fau	4.14647e-08	0.748156	1	1	0.000748894		Itga11	5.29081e-11	-1.32851	0.143	0.737	9.55572e-07
Ptn	4.28608e-08	3.07498	0.857	0.263	0.000774108		Sparc	1.00686e-10	-2.45797	1	1	1.81848e-06
Vim	4.63547e-08	1.33856	1	1	0.000837213		Fn1	1.31182e-10	-3.50176	0.547	0.947	2.36928e-06
Igfbp4	4.89712e-08	2.43273	0.877	0.474	0.000884469		Dok1	1.72323e-10	-1.10104	0.202	0.789	3.11232e-06
B2m	4.93922e-08	1.21586	1	1	0.000892073		Comp	3.80513e-10	-3.02866	0.448	0.947	6.87244e-06
Ifitm3	6.15845e-08	1.5951	1	0.895	0.00111228		Tuba1c	5.60198e-10	-0.767154	0.084	0.579	1.01177e-05
Gstm1	6.23029e-08	1.73655	0.946	0.842	0.00112525		Sdk2	7.98513e-10	-1.0896	0.138	0.684	1.44219e-05
Wnt5a	6.49301e-08	1.80791	0.798	0.105	0.0011727		Col1a2	1.04182e-09	-1.80481	1	1	1.88162e-05
Rps4x	1.01376e-07	0.655115	1	1	0.00183095		Mall	1.21579e-09	-0.710049	0.03	0.368	2.19583e-05
Rps12	1.3067e-07	0.697253	1	1	0.00236003		Col5a2	1.44449e-09	-1.89016	0.916	1	2.60889e-05
Atp1b1	1.35694e-07	2.17714	0.798	0.105	0.00245078		Mtus2	2.42016e-09	-1.60464	0.187	0.737	4.37105e-05
Aes	1.6116e-07	1.07658	0.98	0.789	0.00291071		Nupr1	2.84662e-09	-2.1411	0.837	1	5.14127e-05
Sdpr	1.97102e-07	1.54412	0.7	0	0.00355987		Cdh13	3.66932e-09	-1.22026	0.296	0.895	6.62716e-05
Rpl21	2.18126e-07	0.59757	1	1	0.00393957		Slc8a3	3.76751e-09	-0.45805	0.02	0.316	6.80449e-05
Sepp1	3.5385e-07	1.73073	0.97	0.737	0.00639088		Metrnl	3.78811e-09	-1.14611	0.207	0.789	6.84171e-05
Tppp3	3.58836e-07	1.85626	0.685	0	0.00648093		Omd	4.06986e-09	-1.69494	0.128	0.632	7.35058e-05
Mfap2	3.73206e-07	1.50089	0.739	0.105	0.00674048		Mfge8	4.11761e-09	-1.95465	0.867	1	7.43682e-05
Rps18	4.12505e-07	0.67263	1	1	0.00745025		Gprin3	5.67317e-09	-0.738119	0.123	0.632	0.000102463
Rpl30	4.7192e-07	0.605088	1	1	0.00852334		Nrp2	7.66967e-09	-0.68871	0.094	0.579	0.000138522
Plat	5.28328e-07	1.73949	0.882	0.474	0.00954213		Cst3	8.21435e-09	-1.95357	1	1	0.000148359
Ftl1	5.39272e-07	0.821714	1	1	0.0097398		Tnfrsf11b	9.05462e-09	-2.64216	0.345	0.895	0.000163535
St3gal4	5.5047e-07	1.41969	0.798	0.211	0.00994204		Arap2	1.18987e-08	-0.622993	0.064	0.474	0.000214903
Rps13	5.55707e-07	0.562543	1	1	0.0100366		Smoc1	1.2222e-08	-1.85447	0.31	0.789	0.000220741
Rpl27a	5.84175e-07	0.648763	1	1	0.0105508		Fat1	1.34776e-08	-1.56209	0.562	1	0.000243418
Psmb8	6.03448e-07	1.34256	0.729	0.105	0.0108989		Pianp	1.36405e-08	-0.275634	0	0.158	0.000246361
Rps9	6.54939e-07	0.585907	1	1	0.0118289		Rin1	1.36405e-08	-0.275634	0	0.158	0.000246361
Tcf12	7.63444e-07	1.2583	0.936	0.632	0.0137886		Chrdl2	1.36436e-08	-0.658963	0	0.158	0.000246417
Rhou	8.72666e-07	1.36133	0.69	0.053	0.0157612		1500015O10Rik	1.36652e-08	-2.54941	0.857	1	0.000246807
Por	8.98999e-07	1.5329	0.773	0.211	0.0162368		Hspb2	1.5677e-08	-0.760785	0.084	0.526	0.000283142
Etv1	9.51852e-07	1.31904	0.892	0.579	0.0171914		Ngef	1.80022e-08	-0.469876	0.049	0.421	0.000325138
Arl6ip1	9.64868e-07	1.23942	0.867	0.421	0.0174265		Col1a1	2.05836e-08	-1.65064	1	1	0.00037176
Rps16	1.0195e-06	0.594305	1	1	0.0184131		Lox	2.0898e-08	-1.50202	0.167	0.684	0.000377438
Ifi27l2a	1.14539e-06	2.60073	0.823	0.316	0.020687		Cdc42ep3	2.59419e-08	-1.63548	0.473	0.895	0.000468536
Olfml1	1.19301e-06	1.07613	0.635	0	0.0215469		Cytl1	2.90638e-08	-3.72023	0.409	0.895	0.000524921
Rps24	1.2821e-06	0.555802	1	1	0.0231561		Ptk2b	3.04957e-08	-0.403603	0.025	0.316	0.000550783
Ccdc80	1.28739e-06	1.15283	1	1	0.0232516		S100a4	3.64017e-08	-1.94515	0.527	0.947	0.000657452
Rps25	1.29678e-06	0.583515	1	1	0.0234211		Galr2	3.94382e-08	-0.430829	0.025	0.316	0.000712293
Nfia	1.32894e-06	1.07487	0.985	0.842	0.0240019		Anxa8	5.57322e-08	-1.76447	0.079	0.474	0.00100658
Rps15a	1.33802e-06	0.609677	1	1	0.024166		Fam46a	7.27988e-08	-0.889373	0.256	0.842	0.00131482
Rbp1	1.42625e-06	1.3151	0.99	0.895	0.0257595		Col4a2	7.33898e-08	-1.44685	0.419	0.895	0.00132549
Gem	1.45272e-06	2.3412	0.892	0.579	0.0262376		Loxl3	1.13881e-07	-1.28982	0.276	0.789	0.0020568
Rpl35a	1.49902e-06	0.524357	1	1	0.0270738		Rarres1	1.18267e-07	-1.22722	0.103	0.526	0.00213601
Kitl	1.57368e-06	1.67657	0.764	0.158	0.0284221		Fry	1.20098e-07	-0.89868	0.251	0.789	0.00216909
Rps5	1.63937e-06	0.556685	1	1	0.0296086		Spp1	1.25332e-07	-2.65027	0.626	0.895	0.00226363
Ltbp4	1.64539e-06	1.13213	0.985	0.947	0.0297174		Mustn1	1.26125e-07	-1.34586	0.138	0.579	0.00227794
Rpl23	1.70065e-06	0.686045	1	1	0.0307154		Fmod	1.46144e-07	-1.96625	0.502	0.947	0.0026395
Ramp2	1.75957e-06	1.73879	0.911	0.579	0.0317795		Pls3	1.92075e-07	-1.23041	0.842	0.947	0.00346907
Rpl23a	1.8763e-06	0.79786	1	1	0.0338878		Ogn	2.38779e-07	-2.36244	0.335	0.842	0.00431259
Dkk3	2.13555e-06	1.30219	1	1	0.0385701		Ppp1r1b	2.40122e-07	-0.664246	0.02	0.263	0.00433684
Ubb	2.19345e-06	0.543985	1	1	0.0396159		Chst3	2.61027e-07	-0.424361	0.02	0.263	0.00471441
Gm12840	2.51515e-06	2.99198	0.655	0.053	0.0454262		Sntb1	2.74995e-07	-0.26149	0.01	0.211	0.00496668
Nrp1	2.59206e-06	1.81355	0.887	0.632	0.0468151		Glis3	2.74995e-07	-0.26149	0.01	0.211	0.00496668
Fbln2	2.66336e-06	1.49907	0.793	0.211	0.0481029		Prss12	2.9256e-07	-0.308884	0.02	0.263	0.00528392
Ifi27	2.70826e-06	0.986808	0.99	0.947	0.0489139		Flt1	3.97018e-07	-0.92947	0.089	0.474	0.00717055
							Ptgs1	4.67549e-07	-0.529883	0.084	0.474	0.0084444
							Penk	5.85143e-07	-2.0896	0.118	0.526	0.0105683
							Ecm2	6.05416e-07	-1.80324	0.567	0.895	0.0109344
							Col3a1	6.23012e-07	-1.72952	0.966	0.947	0.0112522
							Anxa3	6.91248e-07	-0.916606	0.133	0.579	0.0124846
							Myo1d	8.36529e-07	-1.11566	0.468	0.895	0.0151085
							Tbc1d1	9.17858e-07	-0.570705	0.094	0.474	0.0165774
							Smoc2	9.35921e-07	-1.91886	0.094	0.474	0.0169037
							Ism1	1.1892e-06	-0.461608	0.089	0.474	0.0214782
							Rrbp1	1.43312e-06	-1.03684	0.99	1	0.0258836
							Ctgf	1.45605e-06	-2.13897	0.892	1	0.0262977
							Cyp26b1	1.53831e-06	-0.778808	0.113	0.526	0.0277834
							Clec3a	1.61037e-06	-0.582832	0.025	0.263	0.0290849
							Fam101b	1.61474e-06	-1.13656	0.222	0.684	0.0291639
							Efna5	1.65983e-06	-0.924368	0.345	0.842	0.0299783
							Hrct1	1.67597e-06	-0.919158	0.103	0.474	0.0302696
							Vat1l	1.7316e-06	-0.268545	0.005	0.158	0.0312745
							Avil	1.7316e-06	-0.268545	0.005	0.158	0.0312745
							Myocd	1.7316e-06	-0.268545	0.005	0.158	0.0312745
							Tbx1	1.7316e-06	-0.268545	0.005	0.158	0.0312745
							Tgfb1	1.79789e-06	-1.71439	0.562	0.895	0.0324716
							Gm42418	2.29839e-06	-0.751783	1	1	0.0415112
							Pkd1	2.33059e-06	-1.1965	0.793	1	0.0420929
							Fxyd5	2.39012e-06	-1.30117	0.581	0.895	0.0431679
							Fam101a	2.74694e-06	-0.637798	0.015	0.211	0.0496124
							Clec11a	2.75472e-06	-1.03824	0.483	0.947	0.049753

## Sheet: 16wk-C6_Peri
Upregulated genes identified in the pericyte cluster with 16wk-HFD Pdgfd-Ab							Downregulated genes identified in the pericyte cluster with 16wk-HFD Pdgfd-Ab
Gene	p_val	avg_log2FC	pct.1	pct.2	p_val_adj		Gene	p_val	avg_log2FC	pct.1	pct.2	p_val_adj
Tnnt2	3.41345e-23	1.85926	0.458	0.102	6.16502e-19		Prrx2	3.25708e-20	-1.04373	0.558	0.878	5.8826e-16
Cfh	2.528e-15	1.21088	0.883	0.687	4.56582e-11		Uaca	1.55281e-19	-0.960365	0.6	0.894	2.80454e-15
Bmp3	1.63494e-14	0.497686	0.275	0.053	2.95287e-10		Gm42418	3.23228e-19	-1.07385	1	1	5.83781e-15
Postn	1.53697e-13	1.17138	0.783	0.528	2.77592e-09		Ltbp2	5.47569e-18	-1.35106	0.583	0.878	9.88964e-14
Iigp1	2.09299e-13	0.559696	0.333	0.083	3.78016e-09		Htra1	8.2048e-17	-0.703827	0.992	1	1.48187e-12
Heyl	5.72416e-13	0.58131	0.625	0.307	1.03384e-08		Spp1	2.31421e-16	-1.08487	0.4	0.761	4.17969e-12
Dkk3	5.98512e-13	0.615899	0.958	0.774	1.08097e-08		Fez1	2.58111e-15	-0.770694	0.667	0.908	4.66174e-11
Hand2	6.8082e-13	0.537821	0.467	0.168	1.22963e-08		Col2a1	3.71871e-14	-0.779368	0.067	0.447	6.71637e-10
Kcnab1	1.47291e-12	0.563918	0.625	0.29	2.66023e-08		Adamtsl1	2.32677e-13	-0.881089	0.325	0.701	4.20239e-09
Rhob	4.06897e-12	0.666373	0.925	0.758	7.34896e-08		Phactr1	6.51165e-13	-0.752634	0.758	0.91	1.17607e-08
Tbx20	4.76648e-12	0.359377	0.258	0.058	8.60875e-08		Nbl1	9.08482e-13	-0.723578	0.808	0.945	1.64081e-08
Psd	5.7386e-12	0.648098	0.233	0.048	1.03645e-07		Shfm1	3.61769e-12	-0.363884	1	1	6.53391e-08
Mylk4	8.36813e-12	0.746627	0.417	0.157	1.51137e-07		Sod3	9.42907e-12	-0.529387	1	1	1.70298e-07
Prelp	2.97432e-11	0.707342	0.742	0.463	5.37192e-07		Ctdspl	1.06507e-11	-0.544335	0.617	0.853	1.92363e-07
Rpl13a	5.36585e-11	0.270346	1	1	9.69126e-07		Prss12	1.06588e-11	-0.764471	0.292	0.686	1.92509e-07
Glo1	7.29382e-11	0.460632	0.958	0.867	1.31734e-06		Lamc3	1.37126e-11	-0.747566	0.675	0.871	2.47664e-07
Egr1	1.0641e-10	1.38277	0.758	0.534	1.92186e-06		Fn1	2.55702e-11	-0.603535	0.975	0.998	4.61823e-07
Gm13889	1.0662e-10	0.947978	0.633	0.385	1.92566e-06		Tshz2	2.6215e-11	-0.77177	0.442	0.73	4.7347e-07
Stk17b	3.03289e-10	0.497154	0.542	0.265	5.47771e-06		Mfap5	3.45815e-11	-0.663509	0.925	0.965	6.24577e-07
Dlg2	5.59063e-10	0.348527	0.158	0.025	1.00972e-05		Pdia3	5.55722e-11	-0.454292	0.992	0.996	1.00369e-06
P3h2	7.47698e-10	0.381193	0.325	0.11	1.35042e-05		Col6a2	6.78286e-11	-0.565452	0.925	0.968	1.22505e-06
Chchd10	9.80803e-10	0.442086	0.358	0.131	1.77143e-05		Eln	6.84224e-11	-0.68952	0.983	0.998	1.23578e-06
Phldb2	1.35117e-09	0.710521	0.683	0.442	2.44035e-05		Lars2	8.8215e-11	-0.710327	0.858	0.913	1.59325e-06
Hey2	5.65926e-09	0.304681	0.333	0.12	0.000102212		Ltbp1	9.25539e-11	-0.460583	0.992	1	1.67162e-06
Rps6	7.53086e-09	0.25941	1	1	0.000136015		Col6a1	3.07412e-10	-0.490608	0.967	0.984	5.55216e-06
Ncald	8.13634e-09	0.397611	0.475	0.223	0.00014695		Thbd	2.01531e-09	-0.504278	0.575	0.809	3.63986e-05
Gucy1b3	8.83326e-09	0.489025	0.9	0.765	0.000159537		Gng2	4.17646e-09	-0.572487	0.108	0.392	7.5431e-05
Gpc6	9.63238e-09	0.522395	0.825	0.664	0.00017397		Prrx1	4.5942e-09	-0.632264	0.75	0.908	8.29758e-05
Cped1	1.29667e-08	0.462045	1	0.968	0.000234192		Dlx5	7.30461e-09	-0.509652	0.217	0.518	0.000131929
Tnfrsf21	1.69778e-08	0.464792	0.25	0.08	0.000306636		Mir143hg	7.6328e-09	-0.719414	0.425	0.654	0.000137856
Wnt16	1.72711e-08	0.584828	0.325	0.122	0.000311933		Frzb	7.89887e-09	-0.394213	0.517	0.837	0.000142661
Fos	1.83032e-08	1.2353	0.925	0.822	0.000330574		Serpine2	9.38834e-09	-0.547381	1	1	0.000169563
Tgm2	2.12686e-08	0.500442	0.808	0.615	0.000384132		H2-D1	2.58473e-08	-0.51432	0.975	0.988	0.000466828
Tinagl1	2.37988e-08	0.618499	0.583	0.341	0.00042983		Inhba	5.19825e-08	-0.638782	0.758	0.892	0.000938857
Art4	2.70386e-08	0.342205	0.325	0.124	0.000488344		Bdnf	5.3386e-08	-0.685364	0.542	0.742	0.000964205
Atp2b4	4.80262e-08	0.541424	0.775	0.587	0.000867402		Col4a2	6.65689e-08	-0.480032	0.958	0.972	0.0012023
Perp	5.94455e-08	0.46016	0.525	0.279	0.00107364		Loxl2	6.84675e-08	-0.529173	0.333	0.602	0.00123659
Ptrf	1.0492e-07	0.412978	1	0.996	0.00189496		Eps8	7.26859e-08	-0.447558	0.15	0.415	0.00131278
Chek2	1.32158e-07	0.322589	0.225	0.071	0.00238691		Col15a1	1.01415e-07	-0.551269	0.892	0.938	0.00183165
Emb	1.47941e-07	0.905479	0.55	0.327	0.00267195		Osr1	1.32754e-07	-0.571989	0.842	0.915	0.00239767
Smim3	2.09233e-07	0.357258	0.417	0.2	0.00377896		Lrrc17	1.45824e-07	-0.690766	0.783	0.859	0.00263373
Gadd45b	2.22986e-07	1.13521	0.6	0.39	0.00402735		Tfap2b	2.09097e-07	-0.488168	0.142	0.394	0.00377651
BC028528	3.90376e-07	0.310886	0.317	0.133	0.00705059		Gxylt2	2.47154e-07	-0.55334	0.892	0.958	0.00446385
Csrp2	4.42391e-07	0.634592	1	0.998	0.00799002		Lrrtm3	2.64743e-07	-0.432545	0.067	0.295	0.00478152
Nxn	4.44165e-07	0.389771	0.592	0.367	0.00802206		Ppic	3.84157e-07	-0.506393	0.833	0.922	0.00693826
Pde3a	5.65297e-07	0.452827	0.933	0.839	0.0102098		Chrdl1	4.24755e-07	-0.582312	0.067	0.281	0.0076715
Fkbp5	9.51528e-07	0.327486	0.283	0.115	0.0171856		Dlx6	4.35279e-07	-0.471942	0.275	0.528	0.00786157
Gapdh	9.90783e-07	0.341401	1	0.998	0.0178945		Comp	4.48557e-07	-0.638226	0.042	0.251	0.00810139
Aspn	1.06784e-06	0.723701	0.333	0.157	0.0192863		Olfml2b	1.19302e-06	-0.447269	0.9	0.947	0.0215471
Crip1	1.52473e-06	0.794502	0.942	0.913	0.0275382		Pnisr	1.26635e-06	-0.404198	0.825	0.906	0.0228715
Atp1b1	1.78119e-06	0.668925	0.458	0.265	0.0321701		Hsp90b1	1.3263e-06	-0.331122	1	1	0.0239544
Des	1.83239e-06	0.927955	0.325	0.145	0.0330949		Sema3c	1.35851e-06	-0.513828	0.808	0.912	0.024536
Nrtn	1.83639e-06	0.500802	0.525	0.318	0.033167		Pde4d	1.59128e-06	-0.485156	0.308	0.567	0.0287401
Tagln	1.9608e-06	0.396801	1	0.991	0.035414		Sparc	1.73697e-06	-0.404021	1	1	0.0313715
							Ttll5	1.79865e-06	-0.380692	0.175	0.406	0.0324854
							Pax9	2.05361e-06	-0.326544	0.05	0.249	0.0370902

[truncated: 1 more sheets: 16wk-C7_Endo1]
