# Supplementary material for: Molecular mechanisms of coronary artery disease risk at the PDGFD locus
Source: Nat Commun. 2023 Feb 15;14:847. doi: 10.1038/s41467-023-36518-9 (PMC9932166; doi:10.1038/s41467-023-36518-9)
Supplement: Supplementary file 8 — Source data file [file 41467_2023_36518_MOESM8_ESM.xlsx]

## Sheet: Figure 1f
Figure 1f
	PDGFD Expression
2^−ΔΔ𝐶𝑞	CTL	PI-1	PI-2	PI-3
Data 1	0.000119973	7.50389e-05	0.000105901	5.71455e-05
Data 2	0.000101446	7.83884e-05	0.000121564	5.87928e-05
Data 3	9.65075e-05	9.23198e-05	0.00010918	5.80638e-05
Data 4	0.000176261	0.000125068	0.000130741	9.25763e-05
Data 5	0.000115406	0.00012014	0.000120808	8.40729e-05
Data 6	0.000145469	0.000112483	0.000127608	7.94827e-05
Data 7	6.2102e-05	4.65778e-05	5.98206e-05	6.25341e-05
Data 8	5.88744e-05	4.83207e-05	5.43259e-05	6.11199e-05
Data 9	6.97233e-05	4.9336e-05	5.67114e-05	5.66329e-05

## Sheet: Figure 1g
Figure 1g
	AP002989.1 Expression
2^−ΔΔ𝐶𝑞	CTL	PI-1	PI-2	PI-3
Data 1	7.64565e-05	7.65095e-05	9.24478e-05	0.000107602
Data 2	5.44013e-05	6.02366e-05	6.82883e-05	7.02082e-05
Data 3	5.24027e-05	5.49317e-05	7.67752e-05	5.71059e-05
Data 4	7.83884e-05	9.0232e-05	9.91518e-05	0.000101798
Data 5	0.000171441	8.01466e-05	7.74165e-05	7.82257e-05
Data 6	8.63766e-05	7.3139e-05	7.56134e-05	5.9284e-05
Data 7	5.32079e-05	8.71584e-05	8.04806e-05	7.8879e-05
Data 8	4.0972e-05	6.3363e-05	5.94897e-05	6.6008e-05
Data 9	5.59307e-05	6.89543e-05	5.88744e-05	6.89066e-05

## Sheet: Figure 2a
Figure 2a
	FOXC1
	FOXC1_Ax3	pWPI_Ax3	FOXC1_Tx3	pWPI_Tx3	FOXC1_MCS	pWPI_MCS
Data 1	0.387282	0.107517	0.0355052	0.0931255	0.121177	0.0403892
	0.260108	0.104836	0.0443279	0.0888094	0.102967	0.0340235
	0.369156	0.125626	0.0430137	0.0819882	0.101528	0.0485946
Data 2	FOXC1_Ax3	pWPI_Ax3	FOXC1_Tx3	pWPI_Tx3	FOXC1_MCS	pWPI_MCS
	0.451661	0.208806	0.0852241	0.157941	0.11312	0.0370527
	0.478083	0.239088	0.111158	0.159881	0.0871078	0.0350745
	0.420841	0.224856	0.109369	0.186087	0.0982578	0.035447
Data 3	FOXC1_Ax3	pWPI_Ax3	FOXC1_Tx3	pWPI_Tx3	FOXC1_MCS	pWPI_MCS
	0.234458	0.125671	0.0341814	0.0631873	0.0560816	0.0361375
	0.255299	0.08043	0.0372888	0.071701	0.0560911	0.0340836
Data 4	FOXC1_Ax3	pWPI_Ax3	FOXC1_Tx3	pWPI_Tx3	FOXC1_MCS	pWPI_MCS
	0.400587	0.128423	0.0603842	0.110914	0.0613734	0.0559601
	0.428613	0.136665	0.0780408	0.114194	0.0610929	0.031132
	0.405268	0.156666	0.0958317	0.120494	0.0609487	0.0296488

## Sheet: Figure 2b
Figure 2b
	FOXC2
	FOXC2_Ax3	pWPI_Ax3	FOXC2_Tx3	pWPI_Tx3	FOXC2_MCS	pWPI_MCS
Data 1	0.565083	0.208806	0.0700391	0.157941	0.182311	0.0370527
	0.570889	0.239088	0.0577245	0.159881	0.190751	0.0350745
	0.635456	0.224856	0.0707273	0.186087	0.169395	0.035447
Data 2	FOXC2_Ax3	pWPI_Ax3	FOXC2_Tx3	pWPI_Tx3	FOXC2_MCS	pWPI_MCS
	0.32019	0.107517	0.041648	0.0931255	0.182503	0.0403892
	0.306039	0.104836	0.0460754	0.0888094	0.16923	0.0340235
	0.349347	0.125626	0.0326209	0.0819882	0.187376	0.0485946
Data 3	FOXC2_Ax3	pWPI_Ax3	FOXC2_Tx3	pWPI_Tx3	FOXC2_MCS	pWPI_MCS
	0.284536	0.125671	0.0385511	0.0631873	0.0560816	0.0361375
	0.3184	0.08043	0.0455183	0.071701	0.0560911	0.0340836
Data 4	FOXC2_Ax3	pWPI_Ax3	FOXC2_Tx3	pWPI_Tx3	FOXC2_MCS	pWPI_MCS
	0.285423	0.128423	0.0605015	0.110914	0.129584	0.0559601
	0.296079	0.136665	0.0410197	0.114194	0.138666	0.031132
	0.305532	0.156666	0.0441705	0.120494	0.107275	0.0296488

## Sheet: Figure 2c
Figure 2c
	PDGFD Expression
	1508					1522					1060					3100
2^−ΔΔ𝐶𝑞	si-Ctl	si-FOXC1	OE-Ctl	OE-FOXC1		si-Ctl	si-FOXC1	OE-Ctl	OE-FOXC1		si-Ctl	si-FOXC1	OE-Ctl	OE-FOXC1		si-Ctl	si-FOXC1	OE-Ctl	OE-FOXC1
Data 1	0.00043041	0.00053655	7.50911e-05	9.40965e-05		0.000202401	0.000120557	0.000443893	0.000968473		0.000997083	0.000555664	0.000703579	0.00206735		0.000342288	0.000201491	0.000339218	0.000617832
Data 2	0.000191151	0.000304663	5.96548e-05	0.000110016		0.000159849	4.75893e-05	0.000269113	0.00106976		0.000392505	0.000282786	0.000591432	0.00160913		0.000155371	6.62371e-05	0.000463385	0.00043915
Data 3	0.000120473	0.00013298	5.51989e-05	9.17034e-05		0.000125763	7.02325e-05	0.00022187	0.000602814		0.000462583	0.000302349	0.000231131	0.000861417		0.000441286	0.00026112	0.000402423	0.000804288
Data 4	7.47017e-05	0.000127431	6.54612e-05	9.7246e-05
Data 5	0.000453692	0.000826327
Normalized expression
Data 1	1.69396	2.11169	0.00037536	0.000470362		1.24423	0.741108	1.42445	3.10781		1.615	0.90002	1.38305	4.06388		1.09364	0.643778	0.844508	1.53814
Data 2	0.75231	1.19906	0.000298198	0.000549939		0.982653	0.292549	0.863579	3.43283		0.635749	0.458035	1.1626	3.16314		0.496421	0.211633	1.15363	1.09329
Data 3	0.474144	0.523368	0.000275924	0.0004584		0.773115	0.431745	0.711976	1.93442		0.749255	0.489721	0.454344	1.69332		1.40994	0.834298	1.00186	2.00233
Data 4	0.294002	0.501527	0.000327222	0.000486106
Data 5	1.78559	3.25216
Control Ratio
Data 1	1	1.2466	1	1.2531		1	0.595635	1	2.18177		1	0.55729	1	2.93834		1	0.588657	1	1.82134
Data 2	1	1.59383	1	1.84421		1	0.297714	1	3.97512		1	0.720465	1	2.72074		1	0.426317	1	0.947699
Data 3	1	1.10382	1	1.66133		1	0.558449	1	2.71697		1	0.65361	1	3.72696		1	0.591726	1	1.99861
Data 4	1	1.70586	1	1.48555
Data 5	1	1.82134

## Sheet: Figure 2d
Figure 2d
	AP002989.1 Expression
	1508					1522					1060					3100
2^−ΔΔ𝐶𝑞	si-Ctl	si-FOXC1	OE-Ctl	OE-FOXC1		si-Ctl	si-FOXC1	OE-Ctl	OE-FOXC1		si-Ctl	si-FOXC1	OE-Ctl	OE-FOXC1		si-Ctl	si-FOXC1	OE-Ctl	OE-FOXC1
Data 1	9.18365e-06	2.32566e-05	1.6034e-06	1.49472e-06		6.23177e-05	7.03544e-05	6.79814e-05	6.98684e-05		5.233e-05	7.44431e-05	7.24578e-05	8.83139e-05		4.96792e-05	4.44641e-05	9.9152e-05	0.000198717
Data 2	3.72197e-06	3.00542e-06	8.40609e-06	1.25861e-05		1.60341e-05	2.18123e-05	1.83292e-05	2.75231e-05		2.11571e-05	2.91934e-05	1.65306e-05	4.33082e-05		1.73164e-05	1.74187e-05	2.6789e-05	4.76389e-05
Data 3	7.34147e-06	1.00531e-05	2.14992e-06	4.24299e-06		0.000110743	9.98069e-05	0.00021012	0.00021753		0.000111359	0.000113659	0.000139882	0.000151436		0.000132062	0.000187152	0.000285544	0.000281028
Data 4	8.6582e-06	7.52436e-06
Data 5	0.00155864	0.00170383
Data 6	3.16653e-06	6.56094e-06
Normalized expression
Data 1	0.0346399	0.0877217	0.395594	0.36878		0.988675	1.11618	0.688001	0.707098		0.849304	1.20819	0.949766	1.15761		0.748716	0.67012	0.722885	1.44878
Data 2	0.0140389	0.0113362	2.07397	3.10528		0.254382	0.346054	0.185499	0.278545		0.343374	0.473802	0.216681	0.567678		0.260976	0.262518	0.19531	0.347319
Data 3	0.0276913	0.0379193	0.530434	1.04684		1.75694	1.58344	2.1265	2.20149		1.80732	1.84466	1.83355	1.985		1.99031	2.82058	2.08181	2.04888
Data 4	0.0326579	0.0283812
Data 5	5.87903	6.4267
Data 6	0.0119438	0.0247473
Control Ratio
Data 1	1	2.53239	1	0.932218		1	1.12896	1	1.02776		1	1.42257	1	1.21883		1	0.895025	1	2.00416
Data 2	1	0.807481	1	1.49726		1	1.36037	1	1.5016		1	1.37984	1	2.61988		1	1.00591	1	1.7783
Data 3	1	1.36936	1	1.97356		1	0.901249	1	1.03527		1	1.02066	1	1.0826		1	1.41716	1	0.984184
Data 4	1	0.869045
Data 5	1	1.09316
Data 6	1	2.07197

## Sheet: Figure 2e
Figure 2e
	PDGFD Expression
	si-Ctl	si-PDGFD
2^−ΔΔ𝐶𝑞
Data 1	0.000116389	1.54517e-05
Data 2	0.000112715	1.10418e-05
Data 3	7.46926e-05	1.42506e-05
Normalized expression
Data 1	1.14935	0.152586
Data 2	1.11306	0.109039
Data 3	0.737592	0.140725

## Sheet: Figure 2f
Figure 2f
	FOXC1 Expression
	si-Ctl	si-PDGFD
2^−ΔΔ𝐶𝑞
Data 1	0.000342002	0.00105183
Data 2	0.000473764	0.0012702
Data 3	0.000535677	0.00139833
Normalized expression
Data 1	0.759194	2.33491
Data 2	1.05168	2.81965
Data 3	1.18912	3.10409

## Sheet: Figure 2g
Figure 2g
	AP002989.1 Expression
	si-Ctl	si-PDGFD
2^−ΔΔ𝐶𝑞
Data 1	7.33914e-06	1.1953e-05
Data 2	8.65836e-06	1.60585e-05
Data 3	1.88879e-05	1.72839e-05
Normalized expression
Data 1	0.631135	1.02791
Data 2	0.744583	1.38097
Data 3	1.62428	1.48634

## Sheet: Figure 2h
Figure 2h
	PDGFRA Expression
	si-Ctl	si-PDGFD
2^−ΔΔ𝐶𝑞
Data 1	0.00860346	0.0228559
Data 2	0.0147074	0.0260329
Data 3	0.012836	0.0271199
Normalized expression
Data 1	0.714042	1.89692
Data 2	1.22064	2.1606
Data 3	1.06532	2.25081

[truncated: 24 more sheets: Figure 2i, Figure 2j, Figure 2k, Figure 2l, Figure 2m, Figure 2n, Figure 5b, Figure 5c, Figure 5d, Figure 5f, Figure 5h, Figure 5i, Figure 5k, Figure 5m, Figure 5n, Figure 5p, Suppl. Figure 4a, Suppl. Figure 4b, Suppl. Figure 4c, Suppl. Figure 5a …]
